# Supplementary material for: CD276-CAR T cells and Dual-CAR T cells targeting CD276/FGFR4 promote rhabdomyosarcoma clearance in orthotopic mouse models
Source: J Exp Clin Cancer Res. 2023 Nov 4;42:293. doi: 10.1186/s13046-023-02838-3 (PMC10625270; doi:10.1186/s13046-023-02838-3)
Supplement: Supplementary file 2 — Additional file 2. [file 13046_2023_2838_MOESM2_ESM.xlsx]

## Sheet: significance
											Donor 1
				STATISTICAL DIFFERENCE COMPARED TO UTD T CELLS								STATISTICAL DIFFERENCE COMPARED TO UTD T CELLS
				RD			Rh4					RD			Rh4
				IL-2	IFN-𝛄	Granzyme B	IL-2	IFN-𝛄	Granzyme B			IL-2	IFN-𝛄	Granzyme B	IL-2	IFN-𝛄	Granzyme B
			CD276.I	ns	ns	**	ns	ns	ns		CD276.I	ns	ns	**	ns	ns	ns
			CD276.II	ns	ns	**	ns	ns	*		CD276.II	ns	ns	**	ns	ns	*
			CD276.III	ns	ns	*	ns	ns	ns		CD276.III	ns	ns	*	ns	ns	ns
			CD276.IV	ns	ns	**	ns	ns	ns		CD276.IV	ns	ns	**	ns	ns	ns
			CD276.V	ns	ns	****	ns	ns	**		CD276.V	ns	ns	****	ns	ns	**
			CD276.VI	ns	ns	*	ns	ns	ns		CD276.VI	ns	ns	*	ns	ns	ns
			CD276.VII	ns	ns	ns	ns	ns	ns		CD276.VII	ns	ns	ns	ns	ns	ns
			CD276.VIII	ns	ns	ns	ns	ns	ns		CD276.VIII	ns	ns	ns	ns	ns	ns
				JR			Rh4					JR			Rh4
				IL-2	IFN-𝛄	Granzyme B	IL-2	IFN-𝛄	Granzyme B			IL-2	IFN-𝛄	Granzyme B	IL-2	IFN-𝛄	Granzyme B
			F8-FR4.I	ns	ns	****	ns	ns	***		F8-FR4.I	ns	ns	****	ns	ns	***
			F8-FR4.II	ns	ns	****	ns	ns	**		F8-FR4.II	ns	ns	****	ns	ns	**
			F8-FR4.III	ns	ns	****	ns	ns	*		F8-FR4.III	ns	ns	****	ns	ns	*
			F8-FR4.IV	ns	ns	****	ns	ns	***		F8-FR4.IV	ns	ns	****	ns	ns	***
			F8-FR4.V	ns	ns	****	ns	ns	***		F8-FR4.V	ns	ns	****	ns	ns	***
			F8-FR4.VI	ns	ns	****	ns	ns	ns		F8-FR4.VI	ns	ns	****	ns	ns	ns
			F8-FR4.VII	ns	ns	****	ns	ns	**		F8-FR4.VII	ns	ns	****	ns	ns	**
			F8-FR4.VIII	ns	ns	****	ns	ns	ns		F8-FR4.VIII	ns	ns	****	ns	ns	ns
				RD			Rh4					RD			Rh4
				IL-2	IFN-𝛄	Granzyme B	IL-2	IFN-𝛄	Granzyme B			IL-2	IFN-𝛄	Granzyme B	IL-2	IFN-𝛄	Granzyme B
			CD19.I	ns	ns	ns	ns	ns	V		CD19.I	ns	ns	ns	ns	ns	V
			CD19.II	ns	ns	ns	ns	ns	*		CD19.II	ns	ns	ns	ns	ns	*
			CD19.III	ns	ns	ns	ns	ns	ns		CD19.III	ns	ns	ns	ns	ns	ns
			CD19.IV	ns	ns	ns	ns	ns	ns		CD19.IV	ns	ns	ns	ns	ns	ns
			CD19.V	ns	ns	ns	ns	ns	**		CD19.V	ns	ns	ns	ns	ns	**
			CD19.VI	ns	ns	ns	ns	ns	ns		CD19.VI	ns	ns	ns	ns	ns	ns
			CD19.VII	ns	ns	ns	ns	ns	ns		CD19.VII	ns	ns	ns	ns	ns	ns
			CD19.VIII	ns	ns	ns	ns	ns	ns		CD19.VIII	ns	ns	ns	ns	ns	ns

## Sheet: IL-2
IL-2 RD Donor 1						IL-2 RD Donor 2						IL-2 RD Donor 3						IL-2 Rh4 Donor 1						IL-2 Rh4 Donor 2						IL-2 Rh4 Donor 3
CD276.I vs. CD276.II	12.77	9.159 to 16.39	Yes	****		CD276.I vs. CD276.II	0.4833	-5.479 to 6.445	No	ns		CD276.I vs. CD276.II	3.79	-0.1386 to 7.719	No	ns		CD276.I vs. CD276.II	10.09	4.112 to 16.07	Yes	****		CD276.I vs. CD276.II	0.4833	-3.557 to 4.524	No	ns		CD276.I vs. CD276.II	2.507	-1.963 to 6.976	No	ns
CD276.I vs. CD276.III	15.4	11.79 to 19.01	Yes	****		CD276.I vs. CD276.III	-5.383	-11.35 to 0.5788	No	ns		CD276.I vs. CD276.III	-2.657	-6.585 to 1.272	No	ns		CD276.I vs. CD276.III	33.81	27.83 to 39.79	Yes	****		CD276.I vs. CD276.III	-1.123	-5.164 to 2.917	No	ns		CD276.I vs. CD276.III	0.74	-3.729 to 5.209	No	ns
CD276.I vs. CD276.IV	17.49	13.88 to 21.11	Yes	****		CD276.I vs. CD276.IV	2.087	-3.875 to 8.049	No	ns		CD276.I vs. CD276.IV	5.557	1.628 to 9.485	Yes	***		CD276.I vs. CD276.IV	42.95	36.97 to 48.93	Yes	****		CD276.I vs. CD276.IV	-1.847	-5.887 to 2.194	No	ns		CD276.I vs. CD276.IV	-0.05333	-4.523 to 4.416	No	ns
CD276.I vs. CD276.V	-13.86	-17.47 to -10.24	Yes	****		CD276.I vs. CD276.V	6.343	0.3812 to 12.31	Yes	*		CD276.I vs. CD276.V	4.99	1.061 to 8.919	Yes	**		CD276.I vs. CD276.V	9.52	3.538 to 15.50	Yes	****		CD276.I vs. CD276.V	-2.41	-6.450 to 1.630	No	ns		CD276.I vs. CD276.V	-5.103	-9.573 to -0.6340	Yes	*
CD276.I vs. CD276.VI	18.97	15.36 to 22.59	Yes	****		CD276.I vs. CD276.VI	-11.73	-17.69 to -5.765	Yes	****		CD276.I vs. CD276.VI	-9.64	-13.57 to -5.711	Yes	****		CD276.I vs. CD276.VI	33.52	27.54 to 39.50	Yes	****		CD276.I vs. CD276.VI	-4.417	-8.457 to -0.3763	Yes	*		CD276.I vs. CD276.VI	-2.883	-7.353 to 1.586	No	ns
CD276.I vs. CD276.VII	23.4	19.79 to 27.01	Yes	****		CD276.I vs. CD276.VII	3.213	-2.749 to 9.175	No	ns		CD276.I vs. CD276.VII	6.793	2.865 to 10.72	Yes	****		CD276.I vs. CD276.VII	40.38	34.40 to 46.36	Yes	****		CD276.I vs. CD276.VII	-3.777	-7.817 to 0.2637	No	ns		CD276.I vs. CD276.VII	-2.177	-6.646 to 2.293	No	ns
CD276.I vs. CD276.VIII	19.26	15.64 to 22.87	Yes	****		CD276.I vs. CD276.VIII	1.203	-4.759 to 7.165	No	ns		CD276.I vs. CD276.VIII	4.583	0.6547 to 8.512	Yes	*		CD276.I vs. CD276.VIII	45.71	39.73 to 51.69	Yes	****		CD276.I vs. CD276.VIII	-4.82	-8.860 to -0.7797	Yes	**		CD276.I vs. CD276.VIII	-3.327	-7.796 to 1.143	No	ns
CD276.I vs. CD19.V	35.59	31.98 to 39.21	Yes	****		CD276.I vs. CD19.V	10.92	4.961 to 16.89	Yes	****		CD276.I vs. CD19.V	17.79	13.86 to 21.72	Yes	****		CD276.I vs. CD19.V	58.71	52.73 to 64.69	Yes	****		CD276.I vs. CD19.V	-6.747	-10.79 to -2.706	Yes	****		CD276.I vs. CD19.V	-2.01	-6.479 to 2.459	No	ns
CD276.I vs. T cells	34.83	31.22 to 38.44	Yes	****		CD276.I vs. T cells	13.57	7.608 to 19.53	Yes	****		CD276.I vs. T cells	20.9	16.97 to 24.83	Yes	****		CD276.I vs. T cells	63.43	57.45 to 69.41	Yes	****		CD276.I vs. T cells	0.16	-3.880 to 4.200	No	ns		CD276.I vs. T cells	4.92	0.4507 to 9.389	Yes	*
CD276.II vs. CD276.III	2.627	-0.9877 to 6.241	No	ns		CD276.II vs. CD276.III	-5.867	-11.83 to 0.09545	No	ns		CD276.II vs. CD276.III	-6.447	-10.38 to -2.518	Yes	****		CD276.II vs. CD276.III	23.72	17.74 to 29.70	Yes	****		CD276.II vs. CD276.III	-1.607	-5.647 to 2.434	No	ns		CD276.II vs. CD276.III	-1.767	-6.236 to 2.703	No	ns
CD276.II vs. CD276.IV	4.72	1.106 to 8.334	Yes	**		CD276.II vs. CD276.IV	1.603	-4.359 to 7.565	No	ns		CD276.II vs. CD276.IV	1.767	-2.162 to 5.695	No	ns		CD276.II vs. CD276.IV	32.86	26.88 to 38.84	Yes	****		CD276.II vs. CD276.IV	-2.33	-6.370 to 1.710	No	ns		CD276.II vs. CD276.IV	-2.56	-7.029 to 1.909	No	ns
CD276.II vs. CD276.V	-26.63	-30.24 to -23.02	Yes	****		CD276.II vs. CD276.V	5.86	-0.1021 to 11.82	No	ns		CD276.II vs. CD276.V	1.2	-2.729 to 5.129	No	ns		CD276.II vs. CD276.V	-0.5733	-6.555 to 5.408	No	ns		CD276.II vs. CD276.V	-2.893	-6.934 to 1.147	No	ns		CD276.II vs. CD276.V	-7.61	-12.08 to -3.141	Yes	****
CD276.II vs. CD276.VI	6.2	2.586 to 9.814	Yes	****		CD276.II vs. CD276.VI	-12.21	-18.17 to -6.248	Yes	****		CD276.II vs. CD276.VI	-13.43	-17.36 to -9.501	Yes	****		CD276.II vs. CD276.VI	23.43	17.45 to 29.41	Yes	****		CD276.II vs. CD276.VI	-4.9	-8.940 to -0.8597	Yes	**		CD276.II vs. CD276.VI	-5.39	-9.859 to -0.9207	Yes	**
CD276.II vs. CD276.VII	10.63	7.012 to 14.24	Yes	****		CD276.II vs. CD276.VII	2.73	-3.232 to 8.692	No	ns		CD276.II vs. CD276.VII	3.003	-0.9253 to 6.932	No	ns		CD276.II vs. CD276.VII	30.29	24.31 to 36.27	Yes	****		CD276.II vs. CD276.VII	-4.26	-8.300 to -0.2197	Yes	*		CD276.II vs. CD276.VII	-4.683	-9.153 to -0.2140	Yes	*
CD276.II vs. CD276.VIII	6.483	2.869 to 10.10	Yes	****		CD276.II vs. CD276.VIII	0.72	-5.242 to 6.682	No	ns		CD276.II vs. CD276.VIII	0.7933	-3.135 to 4.722	No	ns		CD276.II vs. CD276.VIII	35.62	29.64 to 41.60	Yes	****		CD276.II vs. CD276.VIII	-5.303	-9.344 to -1.263	Yes	**		CD276.II vs. CD276.VIII	-5.833	-10.30 to -1.364	Yes	**
CD276.II vs. CD19.V	22.82	19.21 to 26.43	Yes	****		CD276.II vs. CD19.V	10.44	4.478 to 16.40	Yes	****		CD276.II vs. CD19.V	14	10.07 to 17.93	Yes	****		CD276.II vs. CD19.V	48.62	42.64 to 54.60	Yes	****		CD276.II vs. CD19.V	-7.23	-11.27 to -3.190	Yes	****		CD276.II vs. CD19.V	-4.517	-8.986 to -0.04733	Yes	*
CD276.II vs. T cells	22.06	18.44 to 25.67	Yes	****		CD276.II vs. T cells	13.09	7.125 to 19.05	Yes	****		CD276.II vs. T cells	17.11	13.18 to 21.04	Yes	****		CD276.II vs. T cells	53.33	47.35 to 59.31	Yes	****		CD276.II vs. T cells	-0.3233	-4.364 to 3.717	No	ns		CD276.II vs. T cells	2.413	-2.056 to 6.883	No	ns
CD276.III vs. CD276.IV	2.093	-1.521 to 5.708	No	ns		CD276.III vs. CD276.IV	7.47	1.508 to 13.43	Yes	**		CD276.III vs. CD276.IV	8.213	4.285 to 12.14	Yes	****		CD276.III vs. CD276.IV	9.14	3.158 to 15.12	Yes	***		CD276.III vs. CD276.IV	-0.7233	-4.764 to 3.317	No	ns		CD276.III vs. CD276.IV	-0.7933	-5.263 to 3.676	No	ns
CD276.III vs. CD276.V	-29.26	-32.87 to -25.64	Yes	****		CD276.III vs. CD276.V	11.73	5.765 to 17.69	Yes	****		CD276.III vs. CD276.V	7.647	3.718 to 11.58	Yes	****		CD276.III vs. CD276.V	-24.29	-30.27 to -18.31	Yes	****		CD276.III vs. CD276.V	-1.287	-5.327 to 2.754	No	ns		CD276.III vs. CD276.V	-5.843	-10.31 to -1.374	Yes	**
CD276.III vs. CD276.VI	3.573	-0.04101 to 7.188	No	ns		CD276.III vs. CD276.VI	-6.343	-12.31 to -0.3812	Yes	*		CD276.III vs. CD276.VI	-6.983	-10.91 to -3.055	Yes	****		CD276.III vs. CD276.VI	-0.2867	-6.268 to 5.695	No	ns		CD276.III vs. CD276.VI	-3.293	-7.334 to 0.7470	No	ns		CD276.III vs. CD276.VI	-3.623	-8.093 to 0.8460	No	ns
CD276.III vs. CD276.VII	8	4.386 to 11.61	Yes	****		CD276.III vs. CD276.VII	8.597	2.635 to 14.56	Yes	***		CD276.III vs. CD276.VII	9.45	5.521 to 13.38	Yes	****		CD276.III vs. CD276.VII	6.57	0.5885 to 12.55	Yes	*		CD276.III vs. CD276.VII	-2.653	-6.694 to 1.387	No	ns		CD276.III vs. CD276.VII	-2.917	-7.386 to 1.553	No	ns
CD276.III vs. CD276.VIII	3.857	0.2423 to 7.471	Yes	*		CD276.III vs. CD276.VIII	6.587	0.6245 to 12.55	Yes	*		CD276.III vs. CD276.VIII	7.24	3.311 to 11.17	Yes	****		CD276.III vs. CD276.VIII	11.9	5.922 to 17.88	Yes	****		CD276.III vs. CD276.VIII	-3.697	-7.737 to 0.3437	No	ns		CD276.III vs. CD276.VIII	-4.067	-8.536 to 0.4027	No	ns
CD276.III vs. CD19.V	20.19	16.58 to 23.81	Yes	****		CD276.III vs. CD19.V	16.31	10.34 to 22.27	Yes	****		CD276.III vs. CD19.V	20.44	16.51 to 24.37	Yes	****		CD276.III vs. CD19.V	24.9	18.92 to 30.88	Yes	****		CD276.III vs. CD19.V	-5.623	-9.664 to -1.583	Yes	***		CD276.III vs. CD19.V	-2.75	-7.219 to 1.719	No	ns
CD276.III vs. T cells	19.43	15.82 to 23.04	Yes	****		CD276.III vs. T cells	18.95	12.99 to 24.92	Yes	****		CD276.III vs. T cells	23.56	19.63 to 27.49	Yes	****		CD276.III vs. T cells	29.62	23.64 to 35.60	Yes	****		CD276.III vs. T cells	1.283	-2.757 to 5.324	No	ns		CD276.III vs. T cells	4.18	-0.2893 to 8.649	No	ns
CD276.IV vs. CD276.V	-31.35	-34.96 to -27.74	Yes	****		CD276.IV vs. CD276.V	4.257	-1.705 to 10.22	No	ns		CD276.IV vs. CD276.V	-0.5667	-4.495 to 3.362	No	ns		CD276.IV vs. CD276.V	-33.43	-39.41 to -27.45	Yes	****		CD276.IV vs. CD276.V	-0.5633	-4.604 to 3.477	No	ns		CD276.IV vs. CD276.V	-5.05	-9.519 to -0.5807	Yes	*
CD276.IV vs. CD276.VI	1.48	-2.134 to 5.094	No	ns		CD276.IV vs. CD276.VI	-13.81	-19.78 to -7.851	Yes	****		CD276.IV vs. CD276.VI	-15.2	-19.13 to -11.27	Yes	****		CD276.IV vs. CD276.VI	-9.427	-15.41 to -3.445	Yes	***		CD276.IV vs. CD276.VI	-2.57	-6.610 to 1.470	No	ns		CD276.IV vs. CD276.VI	-2.83	-7.299 to 1.639	No	ns
CD276.IV vs. CD276.VII	5.907	2.292 to 9.521	Yes	****		CD276.IV vs. CD276.VII	1.127	-4.835 to 7.089	No	ns		CD276.IV vs. CD276.VII	1.237	-2.692 to 5.165	No	ns		CD276.IV vs. CD276.VII	-2.57	-8.552 to 3.412	No	ns		CD276.IV vs. CD276.VII	-1.93	-5.970 to 2.110	No	ns		CD276.IV vs. CD276.VII	-2.123	-6.593 to 2.346	No	ns
CD276.IV vs. CD276.VIII	1.763	-1.851 to 5.378	No	ns		CD276.IV vs. CD276.VIII	-0.8833	-6.845 to 5.079	No	ns		CD276.IV vs. CD276.VIII	-0.9733	-4.902 to 2.955	No	ns		CD276.IV vs. CD276.VIII	2.763	-3.218 to 8.745	No	ns		CD276.IV vs. CD276.VIII	-2.973	-7.014 to 1.067	No	ns		CD276.IV vs. CD276.VIII	-3.273	-7.743 to 1.196	No	ns
CD276.IV vs. CD19.V	18.1	14.49 to 21.71	Yes	****		CD276.IV vs. CD19.V	8.837	2.875 to 14.80	Yes	***		CD276.IV vs. CD19.V	12.23	8.301 to 16.16	Yes	****		CD276.IV vs. CD19.V	15.76	9.782 to 21.74	Yes	****		CD276.IV vs. CD19.V	-4.9	-8.940 to -0.8597	Yes	**		CD276.IV vs. CD19.V	-1.957	-6.426 to 2.513	No	ns
CD276.IV vs. T cells	17.34	13.72 to 20.95	Yes	****		CD276.IV vs. T cells	11.48	5.521 to 17.45	Yes	****		CD276.IV vs. T cells	15.34	11.41 to 19.27	Yes	****		CD276.IV vs. T cells	20.48	14.50 to 26.46	Yes	****		CD276.IV vs. T cells	2.007	-2.034 to 6.047	No	ns		CD276.IV vs. T cells	4.973	0.5040 to 9.443	Yes	*
CD276.V vs. CD276.VI	32.83	29.22 to 36.44	Yes	****		CD276.V vs. CD276.VI	-18.07	-24.03 to -12.11	Yes	****		CD276.V vs. CD276.VI	-14.63	-18.56 to -10.70	Yes	****		CD276.V vs. CD276.VI	24	18.02 to 29.98	Yes	****		CD276.V vs. CD276.VI	-2.007	-6.047 to 2.034	No	ns		CD276.V vs. CD276.VI	2.22	-2.249 to 6.689	No	ns
CD276.V vs. CD276.VII	37.26	33.64 to 40.87	Yes	****		CD276.V vs. CD276.VII	-3.13	-9.092 to 2.832	No	ns		CD276.V vs. CD276.VII	1.803	-2.125 to 5.732	No	ns		CD276.V vs. CD276.VII	30.86	24.88 to 36.84	Yes	****		CD276.V vs. CD276.VII	-1.367	-5.407 to 2.674	No	ns		CD276.V vs. CD276.VII	2.927	-1.543 to 7.396	No	ns
CD276.V vs. CD276.VIII	33.11	29.50 to 36.73	Yes	****		CD276.V vs. CD276.VIII	-5.14	-11.10 to 0.8221	No	ns		CD276.V vs. CD276.VIII	-0.4067	-4.335 to 3.522	No	ns		CD276.V vs. CD276.VIII	36.19	30.21 to 42.17	Yes	****		CD276.V vs. CD276.VIII	-2.41	-6.450 to 1.630	No	ns		CD276.V vs. CD276.VIII	1.777	-2.693 to 6.246	No	ns
CD276.V vs. CD19.V	49.45	45.84 to 53.06	Yes	****		CD276.V vs. CD19.V	4.58	-1.382 to 10.54	No	ns		CD276.V vs. CD19.V	12.8	8.868 to 16.73	Yes	****		CD276.V vs. CD19.V	49.19	43.21 to 55.17	Yes	****		CD276.V vs. CD19.V	-4.337	-8.377 to -0.2963	Yes	*		CD276.V vs. CD19.V	3.093	-1.376 to 7.563	No	ns
CD276.V vs. T cells	48.69	45.07 to 52.30	Yes	****		CD276.V vs. T cells	7.227	1.265 to 13.19	Yes	**		CD276.V vs. T cells	15.91	11.98 to 19.84	Yes	****		CD276.V vs. T cells	53.91	47.93 to 59.89	Yes	****		CD276.V vs. T cells	2.57	-1.470 to 6.610	No	ns		CD276.V vs. T cells	10.02	5.554 to 14.49	Yes	****
CD276.VI vs. CD276.VII	4.427	0.8123 to 8.041	Yes	**		CD276.VI vs. CD276.VII	14.94	8.978 to 20.90	Yes	****		CD276.VI vs. CD276.VII	16.43	12.50 to 20.36	Yes	****		CD276.VI vs. CD276.VII	6.857	0.8751 to 12.84	Yes	*		CD276.VI vs. CD276.VII	0.64	-3.400 to 4.680	No	ns		CD276.VI vs. CD276.VII	0.7067	-3.763 to 5.176	No	ns
CD276.VI vs. CD276.VIII	0.2833	-3.331 to 3.898	No	ns		CD276.VI vs. CD276.VIII	12.93	6.968 to 18.89	Yes	****		CD276.VI vs. CD276.VIII	14.22	10.29 to 18.15	Yes	****		CD276.VI vs. CD276.VIII	12.19	6.208 to 18.17	Yes	****		CD276.VI vs. CD276.VIII	-0.4033	-4.444 to 3.637	No	ns		CD276.VI vs. CD276.VIII	-0.4433	-4.913 to 4.026	No	ns
CD276.VI vs. CD19.V	16.62	13.01 to 20.23	Yes	****		CD276.VI vs. CD19.V	22.65	16.69 to 28.61	Yes	****		CD276.VI vs. CD19.V	27.43	23.50 to 31.36	Yes	****		CD276.VI vs. CD19.V	25.19	19.21 to 31.17	Yes	****		CD276.VI vs. CD19.V	-2.33	-6.370 to 1.710	No	ns		CD276.VI vs. CD19.V	0.8733	-3.596 to 5.343	No	ns
CD276.VI vs. T cells	15.86	12.24 to 19.47	Yes	****		CD276.VI vs. T cells	25.3	19.33 to 31.26	Yes	****		CD276.VI vs. T cells	30.54	26.61 to 34.47	Yes	****		CD276.VI vs. T cells	29.9	23.92 to 35.88	Yes	****		CD276.VI vs. T cells	4.577	0.5363 to 8.617	Yes	*		CD276.VI vs. T cells	7.803	3.334 to 12.27	Yes	****
CD276.VII vs. CD276.VIII	-4.143	-7.758 to -0.5290	Yes	*		CD276.VII vs. CD276.VIII	-2.01	-7.972 to 3.952	No	ns		CD276.VII vs. CD276.VIII	-2.21	-6.139 to 1.719	No	ns		CD276.VII vs. CD276.VIII	5.333	-0.6482 to 11.31	No	ns		CD276.VII vs. CD276.VIII	-1.043	-5.084 to 2.997	No	ns		CD276.VII vs. CD276.VIII	-1.15	-5.619 to 3.319	No	ns
CD276.VII vs. CD19.V	12.19	8.579 to 15.81	Yes	****		CD276.VII vs. CD19.V	7.71	1.748 to 13.67	Yes	**		CD276.VII vs. CD19.V	10.99	7.065 to 14.92	Yes	****		CD276.VII vs. CD19.V	18.33	12.35 to 24.31	Yes	****		CD276.VII vs. CD19.V	-2.97	-7.010 to 1.070	No	ns		CD276.VII vs. CD19.V	0.1667	-4.303 to 4.636	No	ns
CD276.VII vs. T cells	11.43	7.816 to 15.04	Yes	****		CD276.VII vs. T cells	10.36	4.395 to 16.32	Yes	****		CD276.VII vs. T cells	14.11	10.18 to 18.04	Yes	****		CD276.VII vs. T cells	23.05	17.07 to 29.03	Yes	****		CD276.VII vs. T cells	3.937	-0.1037 to 7.977	No	ns		CD276.VII vs. T cells	7.097	2.627 to 11.57	Yes	****
CD276.VIII vs. CD19.V	16.34	12.72 to 19.95	Yes	****		CD276.VIII vs. CD19.V	9.72	3.758 to 15.68	Yes	****		CD276.VIII vs. CD19.V	13.2	9.275 to 17.13	Yes	****		CD276.VIII vs. CD19.V	13	7.018 to 18.98	Yes	****		CD276.VIII vs. CD19.V	-1.927	-5.967 to 2.114	No	ns		CD276.VIII vs. CD19.V	1.317	-3.153 to 5.786	No	ns
CD276.VIII vs. T cells	15.57	11.96 to 19.19	Yes	****		CD276.VIII vs. T cells	12.37	6.405 to 18.33	Yes	****		CD276.VIII vs. T cells	16.32	12.39 to 20.25	Yes	****		CD276.VIII vs. T cells	17.71	11.73 to 23.69	Yes	****		CD276.VIII vs. T cells	4.98	0.9397 to 9.020	Yes	**		CD276.VIII vs. T cells	8.247	3.777 to 12.72	Yes	****
CD19.V vs. T cells	-0.7633	-4.378 to 2.851	No	ns		CD19.V vs. T cells	2.647	-3.315 to 8.609	No	ns		CD19.V vs. T cells	3.113	-0.8153 to 7.042	No	ns		CD19.V vs. T cells	4.713	-1.268 to 10.69	No	ns		CD19.V vs. T cells	6.907	2.866 to 10.95	Yes	****		CD19.V vs. T cells	6.93	2.461 to 11.40	Yes	***
IL-2 JR Donor 4						IL-2 JR Donor 5						IL-2 JR Donor 6						IL-2 Rh4 Donor 4						IL-2 Rh4 Donor 5						IL-2 Rh4 Donor 6
F8-FR4.I vs. F8-FR4.II	2.945	2.091 to 3.800	Yes	****		F8-FR4.I vs. F8-FR4.II	2.822	1.661 to 3.983	Yes	****		F8-FR4.I vs. F8-FR4.II	4.568	1.035 to 8.101	Yes	**		F8-FR4.I vs. F8-FR4.II	3.21	-0.5745 to 6.994	No	ns		F8-FR4.I vs. F8-FR4.II	4.885	3.784 to 5.987	Yes	****		F8-FR4.I vs. F8-FR4.II	5.256	4.168 to 6.344	Yes	****
F8-FR4.I vs. F8-FR4.III	14.25	13.40 to 15.10	Yes	****		F8-FR4.I vs. F8-FR4.III	14.92	13.76 to 16.08	Yes	****		F8-FR4.I vs. F8-FR4.III	14.67	11.14 to 18.21	Yes	****		F8-FR4.I vs. F8-FR4.III	1.658	-2.126 to 5.442	No	ns		F8-FR4.I vs. F8-FR4.III	13.88	12.78 to 14.98	Yes	****		F8-FR4.I vs. F8-FR4.III	13.65	12.56 to 14.74	Yes	****
F8-FR4.I vs. F8-FR4.IV	5.855	5.001 to 6.710	Yes	****		F8-FR4.I vs. F8-FR4.IV	7.76	6.599 to 8.921	Yes	****		F8-FR4.I vs. F8-FR4.IV	8.43	4.897 to 11.96	Yes	****		F8-FR4.I vs. F8-FR4.IV	-0.8995	-4.684 to 2.885	No	ns		F8-FR4.I vs. F8-FR4.IV	5.944	4.842 to 7.045	Yes	****		F8-FR4.I vs. F8-FR4.IV	9.065	7.977 to 10.15	Yes	****
F8-FR4.I vs. F8-FR4.V	-1.182	-2.036 to -0.3273	Yes	**		F8-FR4.I vs. F8-FR4.V	-1.834	-2.995 to -0.6731	Yes	***		F8-FR4.I vs. F8-FR4.V	-1.376	-4.909 to 2.158	No	ns		F8-FR4.I vs. F8-FR4.V	-0.5115	-4.296 to 3.273	No	ns		F8-FR4.I vs. F8-FR4.V	-1.499	-2.601 to -0.3973	Yes	**		F8-FR4.I vs. F8-FR4.V	-0.9877	-2.076 to 0.1005	No	ns
F8-FR4.I vs. F8-FR4.VI	14.97	14.12 to 15.83	Yes	****		F8-FR4.I vs. F8-FR4.VI	15.19	14.02 to 16.35	Yes	****		F8-FR4.I vs. F8-FR4.VI	11.75	8.213 to 15.28	Yes	****		F8-FR4.I vs. F8-FR4.VI	10.28	6.498 to 14.07	Yes	****		F8-FR4.I vs. F8-FR4.VI	14.89	13.78 to 15.99	Yes	****		F8-FR4.I vs. F8-FR4.VI	14.89	13.80 to 15.97	Yes	****
F8-FR4.I vs. F8-FR4.VII	4.691	3.837 to 5.546	Yes	****		F8-FR4.I vs. F8-FR4.VII	9.118	7.957 to 10.28	Yes	****		F8-FR4.I vs. F8-FR4.VII	8.487	4.954 to 12.02	Yes	****		F8-FR4.I vs. F8-FR4.VII	8.589	4.805 to 12.37	Yes	****		F8-FR4.I vs. F8-FR4.VII	13.65	12.55 to 14.75	Yes	****		F8-FR4.I vs. F8-FR4.VII	6.526	5.437 to 7.614	Yes	****
F8-FR4.I vs. F8-FR4.VIII	9.365	8.511 to 10.22	Yes	****		F8-FR4.I vs. F8-FR4.VIII	6.208	5.047 to 7.369	Yes	****		F8-FR4.I vs. F8-FR4.VIII	10.32	6.784 to 13.85	Yes	****		F8-FR4.I vs. F8-FR4.VIII	9.206	5.422 to 12.99	Yes	****		F8-FR4.I vs. F8-FR4.VIII	14.99	13.89 to 16.09	Yes	****		F8-FR4.I vs. F8-FR4.VIII	10.62	9.529 to 11.71	Yes	****
F8-FR4.II vs. F8-FR4.III	11.31	10.45 to 12.16	Yes	****		F8-FR4.II vs. F8-FR4.III	12.1	10.94 to 13.26	Yes	****		F8-FR4.II vs. F8-FR4.III	10.11	6.573 to 13.64	Yes	****		F8-FR4.II vs. F8-FR4.III	-1.552	-5.336 to 2.232	No	ns		F8-FR4.II vs. F8-FR4.III	8.995	7.893 to 10.10	Yes	****		F8-FR4.II vs. F8-FR4.III	8.395	7.307 to 9.483	Yes	****
F8-FR4.II vs. F8-FR4.IV	2.91	2.056 to 3.764	Yes	****		F8-FR4.II vs. F8-FR4.IV	4.938	3.777 to 6.099	Yes	****		F8-FR4.II vs. F8-FR4.IV	3.862	0.3292 to 7.396	Yes	*		F8-FR4.II vs. F8-FR4.IV	-4.109	-7.894 to -0.3250	Yes	*		F8-FR4.II vs. F8-FR4.IV	1.058	-0.04358 to 2.160	No	ns		F8-FR4.II vs. F8-FR4.IV	3.81	2.721 to 4.898	Yes	****
F8-FR4.II vs. F8-FR4.V	-4.127	-4.981 to -3.273	Yes	****		F8-FR4.II vs. F8-FR4.V	-4.656	-5.817 to -3.495	Yes	****		F8-FR4.II vs. F8-FR4.V	-5.944	-9.477 to -2.410	Yes	****		F8-FR4.II vs. F8-FR4.V	-3.721	-7.506 to 0.06301	No	ns		F8-FR4.II vs. F8-FR4.V	-6.384	-7.486 to -5.283	Yes	****		F8-FR4.II vs. F8-FR4.V	-6.243	-7.332 to -5.155	Yes	****
F8-FR4.II vs. F8-FR4.VI	12.03	11.17 to 12.88	Yes	****		F8-FR4.II vs. F8-FR4.VI	12.36	11.20 to 13.52	Yes	****		F8-FR4.II vs. F8-FR4.VI	7.178	3.645 to 10.71	Yes	****		F8-FR4.II vs. F8-FR4.VI	7.072	3.288 to 10.86	Yes	****		F8-FR4.II vs. F8-FR4.VI	10	8.898 to 11.10	Yes	****		F8-FR4.II vs. F8-FR4.VI	9.63	8.541 to 10.72	Yes	****
F8-FR4.II vs. F8-FR4.VII	1.746	0.8917 to 2.600	Yes	****		F8-FR4.II vs. F8-FR4.VII	6.296	5.135 to 7.457	Yes	****		F8-FR4.II vs. F8-FR4.VII	3.919	0.3857 to 7.452	Yes	*		F8-FR4.II vs. F8-FR4.VII	5.379	1.595 to 9.164	Yes	***		F8-FR4.II vs. F8-FR4.VII	8.765	7.664 to 9.867	Yes	****		F8-FR4.II vs. F8-FR4.VII	1.27	0.1817 to 2.358	Yes	*
F8-FR4.II vs. F8-FR4.VIII	6.42	5.565 to 7.274	Yes	****		F8-FR4.II vs. F8-FR4.VIII	3.386	2.225 to 4.547	Yes	****		F8-FR4.II vs. F8-FR4.VIII	5.75	2.216 to 9.283	Yes	****		F8-FR4.II vs. F8-FR4.VIII	5.996	2.212 to 9.781	Yes	***		F8-FR4.II vs. F8-FR4.VIII	10.11	9.004 to 11.21	Yes	****		F8-FR4.II vs. F8-FR4.VIII	5.362	4.273 to 6.450	Yes	****
F8-FR4.III vs. F8-FR4.IV	-8.395	-9.249 to -7.541	Yes	****		F8-FR4.III vs. F8-FR4.IV	-7.16	-8.322 to -5.999	Yes	****		F8-FR4.III vs. F8-FR4.IV	-6.243	-9.777 to -2.710	Yes	****		F8-FR4.III vs. F8-FR4.IV	-2.557	-6.342 to 1.227	No	ns		F8-FR4.III vs. F8-FR4.IV	-7.937	-9.038 to -6.835	Yes	****		F8-FR4.III vs. F8-FR4.IV	-4.586	-5.674 to -3.497	Yes	****
F8-FR4.III vs. F8-FR4.V	-15.43	-16.29 to -14.58	Yes	****		F8-FR4.III vs. F8-FR4.V	-16.75	-17.92 to -15.59	Yes	****		F8-FR4.III vs. F8-FR4.V	-16.05	-19.58 to -12.52	Yes	****		F8-FR4.III vs. F8-FR4.V	-2.169	-5.954 to 1.615	No	ns		F8-FR4.III vs. F8-FR4.V	-15.38	-16.48 to -14.28	Yes	****		F8-FR4.III vs. F8-FR4.V	-14.64	-15.73 to -13.55	Yes	****
F8-FR4.III vs. F8-FR4.VI	0.7231	-0.1312 to 1.577	No	ns		F8-FR4.III vs. F8-FR4.VI	0.2646	-0.8966 to 1.426	No	ns		F8-FR4.III vs. F8-FR4.VI	-2.928	-6.461 to 0.6055	No	ns		F8-FR4.III vs. F8-FR4.VI	8.624	4.840 to 12.41	Yes	****		F8-FR4.III vs. F8-FR4.VI	1.005	-0.09649 to 2.107	No	ns		F8-FR4.III vs. F8-FR4.VI	1.235	0.1464 to 2.323	Yes	*
F8-FR4.III vs. F8-FR4.VII	-9.559	-10.41 to -8.705	Yes	****		F8-FR4.III vs. F8-FR4.VII	-5.802	-6.964 to -4.641	Yes	****		F8-FR4.III vs. F8-FR4.VII	-6.187	-9.720 to -2.654	Yes	****		F8-FR4.III vs. F8-FR4.VII	6.931	3.147 to 10.72	Yes	****		F8-FR4.III vs. F8-FR4.VII	-0.2293	-1.331 to 0.8725	No	ns		F8-FR4.III vs. F8-FR4.VII	-7.125	-8.213 to -6.037	Yes	****
F8-FR4.III vs. F8-FR4.VIII	-4.885	-5.740 to -4.031	Yes	****		F8-FR4.III vs. F8-FR4.VIII	-8.713	-9.874 to -7.551	Yes	****		F8-FR4.III vs. F8-FR4.VIII	-4.356	-7.889 to -0.8231	Yes	**		F8-FR4.III vs. F8-FR4.VIII	7.549	3.764 to 11.33	Yes	****		F8-FR4.III vs. F8-FR4.VIII	1.111	0.009327 to 2.213	Yes	*		F8-FR4.III vs. F8-FR4.VIII	-3.034	-4.122 to -1.945	Yes	****
F8-FR4.IV vs. F8-FR4.V	-7.037	-7.891 to -6.183	Yes	****		F8-FR4.IV vs. F8-FR4.V	-9.594	-10.76 to -8.433	Yes	****		F8-FR4.IV vs. F8-FR4.V	-9.806	-13.34 to -6.273	Yes	****		F8-FR4.IV vs. F8-FR4.V	0.388	-3.396 to 4.172	No	ns		F8-FR4.IV vs. F8-FR4.V	-7.443	-8.544 to -6.341	Yes	****		F8-FR4.IV vs. F8-FR4.V	-10.05	-11.14 to -8.965	Yes	****
F8-FR4.IV vs. F8-FR4.VI	9.118	8.264 to 9.972	Yes	****		F8-FR4.IV vs. F8-FR4.VI	7.425	6.264 to 8.586	Yes	****		F8-FR4.IV vs. F8-FR4.VI	3.316	-0.2175 to 6.849	No	ns		F8-FR4.IV vs. F8-FR4.VI	11.18	7.397 to 14.97	Yes	****		F8-FR4.IV vs. F8-FR4.VI	8.942	7.840 to 10.04	Yes	****		F8-FR4.IV vs. F8-FR4.VI	5.82	4.732 to 6.908	Yes	****
F8-FR4.IV vs. F8-FR4.VII	-1.164	-2.018 to -0.3097	Yes	**		F8-FR4.IV vs. F8-FR4.VII	1.358	0.1969 to 2.519	Yes	*		F8-FR4.IV vs. F8-FR4.VII	0.05644	-3.477 to 3.590	No	ns		F8-FR4.IV vs. F8-FR4.VII	9.489	5.704 to 13.27	Yes	****		F8-FR4.IV vs. F8-FR4.VII	7.707	6.605 to 8.809	Yes	****		F8-FR4.IV vs. F8-FR4.VII	-2.54	-3.628 to -1.451	Yes	****
F8-FR4.IV vs. F8-FR4.VIII	3.51	2.655 to 4.364	Yes	****		F8-FR4.IV vs. F8-FR4.VIII	-1.552	-2.713 to -0.3909	Yes	**		F8-FR4.IV vs. F8-FR4.VIII	1.887	-1.646 to 5.420	No	ns		F8-FR4.IV vs. F8-FR4.VIII	10.11	6.321 to 13.89	Yes	****		F8-FR4.IV vs. F8-FR4.VIII	9.048	7.946 to 10.15	Yes	****		F8-FR4.IV vs. F8-FR4.VIII	1.552	0.4638 to 2.640	Yes	***
F8-FR4.V vs. F8-FR4.VI	16.16	15.30 to 17.01	Yes	****		F8-FR4.V vs. F8-FR4.VI	17.02	15.86 to 18.18	Yes	****		F8-FR4.V vs. F8-FR4.VI	13.12	9.588 to 16.65	Yes	****		F8-FR4.V vs. F8-FR4.VI	10.79	7.009 to 14.58	Yes	****		F8-FR4.V vs. F8-FR4.VI	16.38	15.28 to 17.49	Yes	****		F8-FR4.V vs. F8-FR4.VI	15.87	14.78 to 16.96	Yes	****
F8-FR4.V vs. F8-FR4.VII	5.873	5.019 to 6.727	Yes	****		F8-FR4.V vs. F8-FR4.VII	10.95	9.791 to 12.11	Yes	****		F8-FR4.V vs. F8-FR4.VII	9.862	6.329 to 13.40	Yes	****		F8-FR4.V vs. F8-FR4.VII	9.101	5.316 to 12.88	Yes	****		F8-FR4.V vs. F8-FR4.VII	15.15	14.05 to 16.25	Yes	****		F8-FR4.V vs. F8-FR4.VII	7.513	6.425 to 8.601	Yes	****
F8-FR4.V vs. F8-FR4.VIII	10.55	9.692 to 11.40	Yes	****		F8-FR4.V vs. F8-FR4.VIII	8.042	6.881 to 9.203	Yes	****		F8-FR4.V vs. F8-FR4.VIII	11.69	8.160 to 15.23	Yes	****		F8-FR4.V vs. F8-FR4.VIII	9.718	5.933 to 13.50	Yes	****		F8-FR4.V vs. F8-FR4.VIII	16.49	15.39 to 17.59	Yes	****		F8-FR4.V vs. F8-FR4.VIII	11.6	10.52 to 12.69	Yes	****
F8-FR4.VI vs. F8-FR4.VII	-10.28	-11.14 to -9.428	Yes	****		F8-FR4.VI vs. F8-FR4.VII	-6.067	-7.228 to -4.906	Yes	****		F8-FR4.VI vs. F8-FR4.VII	-3.259	-6.792 to 0.2739	No	ns		F8-FR4.VI vs. F8-FR4.VII	-1.693	-5.477 to 2.091	No	ns		F8-FR4.VI vs. F8-FR4.VII	-1.235	-2.336 to -0.1328	Yes	*		F8-FR4.VI vs. F8-FR4.VII	-8.36	-9.448 to -7.272	Yes	****
F8-FR4.VI vs. F8-FR4.VIII	-5.608	-6.463 to -4.754	Yes	****		F8-FR4.VI vs. F8-FR4.VIII	-8.977	-10.14 to -7.816	Yes	****		F8-FR4.VI vs. F8-FR4.VIII	-1.429	-4.962 to 2.105	No	ns		F8-FR4.VI vs. F8-FR4.VIII	-1.076	-4.860 to 2.709	No	ns		F8-FR4.VI vs. F8-FR4.VIII	0.1058	-0.9960 to 1.208	No	ns		F8-FR4.VI vs. F8-FR4.VIII	-4.268	-5.356 to -3.180	Yes	****
F8-FR4.VII vs. F8-FR4.VIII	4.674	3.819 to 5.528	Yes	****		F8-FR4.VII vs. F8-FR4.VIII	-2.91	-4.071 to -1.749	Yes	****		F8-FR4.VII vs. F8-FR4.VIII	1.831	-1.703 to 5.364	No	ns		F8-FR4.VII vs. F8-FR4.VIII	0.6173	-3.167 to 4.402	No	ns		F8-FR4.VII vs. F8-FR4.VIII	1.34	0.2386 to 2.442	Yes	**		F8-FR4.VII vs. F8-FR4.VIII	4.092	3.004 to 5.180	Yes	****

## Sheet: IFN-gamma
IFN-gamma RD Donor 1						IFN-gamma RD Donor 2						IFN-gamma RD Donor 3						IFN-gamma Rh4 Donor 1						IFN-gamma Rh4 Donor 2						IFN-gamma Rh4 Donor 3
CD276.I vs. CD276.II	44.51	33.51 to 55.50	Yes	****		CD276.I vs. CD276.II	56.35	43.32 to 69.38	Yes	****		CD276.I vs. CD276.II	-53.25	-75.37 to -31.13	Yes	****		CD276.I vs. CD276.II	55.4	24.39 to 86.41	Yes	****		CD276.I vs. CD276.II	-33.02	-43.02 to -23.02	Yes	****		CD276.I vs. CD276.II	52.17	26.00 to 78.35	Yes	****
CD276.I vs. CD276.III	56.34	45.35 to 67.33	Yes	****		CD276.I vs. CD276.III	61.11	48.09 to 74.14	Yes	****		CD276.I vs. CD276.III	-31.3	-53.42 to -9.181	Yes	***		CD276.I vs. CD276.III	54.46	23.45 to 85.47	Yes	****		CD276.I vs. CD276.III	23.65	13.65 to 33.65	Yes	****		CD276.I vs. CD276.III	-25.19	-51.36 to 0.9857	No	ns
CD276.I vs. CD276.IV	58.78	47.79 to 69.77	Yes	****		CD276.I vs. CD276.IV	79.53	66.50 to 92.55	Yes	****		CD276.I vs. CD276.IV	-24.83	-46.95 to -2.708	Yes	*		CD276.I vs. CD276.IV	53.52	22.51 to 84.53	Yes	****		CD276.I vs. CD276.IV	6.667	-3.332 to 16.67	No	ns		CD276.I vs. CD276.IV	-11.87	-38.04 to 14.30	No	ns
CD276.I vs. CD276.V	-8.45	-19.44 to 2.542	No	ns		CD276.I vs. CD276.V	-155.7	-168.7 to -142.7	Yes	****		CD276.I vs. CD276.V	-235.7	-257.8 to -213.5	Yes	****		CD276.I vs. CD276.V	-22.54	-53.55 to 8.473	No	ns		CD276.I vs. CD276.V	-33.97	-43.97 to -23.97	Yes	****		CD276.I vs. CD276.V	-154.9	-181.1 to -128.7	Yes	****
CD276.I vs. CD276.VI	43.94	32.95 to 54.94	Yes	****		CD276.I vs. CD276.VI	22.86	9.832 to 35.89	Yes	****		CD276.I vs. CD276.VI	-65.12	-87.24 to -43.00	Yes	****		CD276.I vs. CD276.VI	70.05	39.04 to 101.1	Yes	****		CD276.I vs. CD276.VI	26.98	16.98 to 36.98	Yes	****		CD276.I vs. CD276.VI	65.12	38.95 to 91.30	Yes	****
CD276.I vs. CD276.VII	59.72	48.73 to 70.71	Yes	****		CD276.I vs. CD276.VII	104.8	91.73 to 117.8	Yes	****		CD276.I vs. CD276.VII	-48.21	-70.33 to -26.09	Yes	****		CD276.I vs. CD276.VII	31.92	0.9136 to 62.93	Yes	*		CD276.I vs. CD276.VII	28.25	18.25 to 38.25	Yes	****		CD276.I vs. CD276.VII	96.07	69.89 to 122.2	Yes	****
CD276.I vs. CD276.VIII	52.96	41.97 to 63.95	Yes	****		CD276.I vs. CD276.VIII	117.3	104.3 to 130.3	Yes	****		CD276.I vs. CD276.VIII	15.83	-6.289 to 37.95	No	ns		CD276.I vs. CD276.VIII	49.76	18.75 to 80.77	Yes	****		CD276.I vs. CD276.VIII	30.95	20.95 to 40.95	Yes	****		CD276.I vs. CD276.VIII	146.8	120.6 to 173.0	Yes	****
CD276.I vs. CD19.V	45.64	34.64 to 56.63	Yes	****		CD276.I vs. CD19.V	184.9	171.9 to 198.0	Yes	****		CD276.I vs. CD19.V	59.37	37.25 to 81.49	Yes	****		CD276.I vs. CD19.V	108.4	77.35 to 139.4	Yes	****		CD276.I vs. CD19.V	44.13	34.13 to 54.13	Yes	****		CD276.I vs. CD19.V	198.2	172.1 to 224.4	Yes	****
CD276.I vs. T cells	82.07	71.07 to 93.06	Yes	****		CD276.I vs. T cells	177.8	164.7 to 190.8	Yes	****		CD276.I vs. T cells	69.44	47.32 to 91.56	Yes	****		CD276.I vs. T cells	128.5	97.44 to 159.5	Yes	****		CD276.I vs. T cells	39.05	29.05 to 49.05	Yes	****		CD276.I vs. T cells	192.9	166.7 to 219.0	Yes	****
CD276.II vs. CD276.III	11.83	0.8411 to 22.83	Yes	*		CD276.II vs. CD276.III	4.763	-8.265 to 17.79	No	ns		CD276.II vs. CD276.III	21.95	-0.1688 to 44.07	No	ns		CD276.II vs. CD276.III	-0.9367	-31.95 to 30.07	No	ns		CD276.II vs. CD276.III	56.67	46.67 to 66.67	Yes	****		CD276.II vs. CD276.III	-77.36	-103.5 to -51.19	Yes	****
CD276.II vs. CD276.IV	14.27	3.281 to 25.27	Yes	**		CD276.II vs. CD276.IV	23.18	10.15 to 36.20	Yes	****		CD276.II vs. CD276.IV	28.42	6.305 to 50.54	Yes	**		CD276.II vs. CD276.IV	-1.877	-32.89 to 29.13	No	ns		CD276.II vs. CD276.IV	39.68	29.68 to 49.68	Yes	****		CD276.II vs. CD276.IV	-64.04	-90.22 to -37.87	Yes	****
CD276.II vs. CD276.V	-52.96	-63.95 to -41.96	Yes	****		CD276.II vs. CD276.V	-212.1	-225.1 to -199.0	Yes	****		CD276.II vs. CD276.V	-182.4	-204.5 to -160.3	Yes	****		CD276.II vs. CD276.V	-77.93	-108.9 to -46.92	Yes	****		CD276.II vs. CD276.V	-0.9533	-10.95 to 9.045	No	ns		CD276.II vs. CD276.V	-207.1	-233.3 to -180.9	Yes	****
CD276.II vs. CD276.VI	-0.5633	-11.56 to 10.43	No	ns		CD276.II vs. CD276.VI	-33.49	-46.52 to -20.46	Yes	****		CD276.II vs. CD276.VI	-11.87	-33.99 to 10.25	No	ns		CD276.II vs. CD276.VI	14.65	-16.36 to 45.66	No	ns		CD276.II vs. CD276.VI	60	50.00 to 70.00	Yes	****		CD276.II vs. CD276.VI	12.95	-13.22 to 39.12	No	ns
CD276.II vs. CD276.VII	15.21	4.221 to 26.21	Yes	**		CD276.II vs. CD276.VII	48.41	35.38 to 61.44	Yes	****		CD276.II vs. CD276.VII	5.04	-17.08 to 27.16	No	ns		CD276.II vs. CD276.VII	-23.47	-54.48 to 7.536	No	ns		CD276.II vs. CD276.VII	61.27	51.27 to 71.27	Yes	****		CD276.II vs. CD276.VII	43.89	17.72 to 70.07	Yes	****
CD276.II vs. CD276.VIII	8.453	-2.539 to 19.45	No	ns		CD276.II vs. CD276.VIII	60.95	47.93 to 73.98	Yes	****		CD276.II vs. CD276.VIII	69.08	46.96 to 91.20	Yes	****		CD276.II vs. CD276.VIII	-5.633	-36.64 to 25.38	No	ns		CD276.II vs. CD276.VIII	63.97	53.97 to 73.97	Yes	****		CD276.II vs. CD276.VIII	94.62	68.45 to 120.8	Yes	****
CD276.II vs. CD19.V	1.13	-9.862 to 12.12	No	ns		CD276.II vs. CD19.V	128.6	115.5 to 141.6	Yes	****		CD276.II vs. CD19.V	112.6	90.50 to 134.7	Yes	****		CD276.II vs. CD19.V	52.96	21.95 to 83.97	Yes	****		CD276.II vs. CD19.V	77.14	67.14 to 87.14	Yes	****		CD276.II vs. CD19.V	146.1	119.9 to 172.2	Yes	****
CD276.II vs. T cells	37.56	26.57 to 48.55	Yes	****		CD276.II vs. T cells	121.4	108.4 to 134.5	Yes	****		CD276.II vs. T cells	122.7	100.6 to 144.8	Yes	****		CD276.II vs. T cells	73.05	42.04 to 104.1	Yes	****		CD276.II vs. T cells	72.06	62.06 to 82.06	Yes	****		CD276.II vs. T cells	140.7	114.5 to 166.8	Yes	****
CD276.III vs. CD276.IV	2.44	-8.552 to 13.43	No	ns		CD276.III vs. CD276.IV	18.41	5.385 to 31.44	Yes	***		CD276.III vs. CD276.IV	6.473	-15.65 to 28.59	No	ns		CD276.III vs. CD276.IV	-0.94	-31.95 to 30.07	No	ns		CD276.III vs. CD276.IV	-16.99	-26.99 to -6.988	Yes	****		CD276.III vs. CD276.IV	13.32	-12.86 to 39.49	No	ns
CD276.III vs. CD276.V	-64.79	-75.78 to -53.80	Yes	****		CD276.III vs. CD276.V	-216.8	-229.9 to -203.8	Yes	****		CD276.III vs. CD276.V	-204.4	-226.5 to -182.2	Yes	****		CD276.III vs. CD276.V	-77	-108.0 to -45.99	Yes	****		CD276.III vs. CD276.V	-57.62	-67.62 to -47.62	Yes	****		CD276.III vs. CD276.V	-129.7	-155.9 to -103.6	Yes	****
CD276.III vs. CD276.VI	-12.4	-23.39 to -1.404	Yes	*		CD276.III vs. CD276.VI	-38.25	-51.28 to -25.23	Yes	****		CD276.III vs. CD276.VI	-33.82	-55.94 to -11.70	Yes	***		CD276.III vs. CD276.VI	15.59	-15.42 to 46.60	No	ns		CD276.III vs. CD276.VI	3.33	-6.669 to 13.33	No	ns		CD276.III vs. CD276.VI	90.31	64.14 to 116.5	Yes	****
CD276.III vs. CD276.VII	3.38	-7.612 to 14.37	No	ns		CD276.III vs. CD276.VII	43.65	30.62 to 56.67	Yes	****		CD276.III vs. CD276.VII	-16.91	-39.03 to 5.209	No	ns		CD276.III vs. CD276.VII	-22.54	-53.55 to 8.473	No	ns		CD276.III vs. CD276.VII	4.6	-5.399 to 14.60	No	ns		CD276.III vs. CD276.VII	121.3	95.08 to 147.4	Yes	****
CD276.III vs. CD276.VIII	-3.38	-14.37 to 7.612	No	ns		CD276.III vs. CD276.VIII	56.19	43.16 to 69.22	Yes	****		CD276.III vs. CD276.VIII	47.13	25.01 to 69.25	Yes	****		CD276.III vs. CD276.VIII	-4.697	-35.71 to 26.31	No	ns		CD276.III vs. CD276.VIII	7.297	-2.702 to 17.30	No	ns		CD276.III vs. CD276.VIII	172	145.8 to 198.2	Yes	****
CD276.III vs. CD19.V	-10.7	-21.70 to 0.2889	No	ns		CD276.III vs. CD19.V	123.8	110.8 to 136.8	Yes	****		CD276.III vs. CD19.V	90.67	68.55 to 112.8	Yes	****		CD276.III vs. CD19.V	53.9	22.89 to 84.91	Yes	****		CD276.III vs. CD19.V	20.47	10.47 to 30.47	Yes	****		CD276.III vs. CD19.V	223.4	197.3 to 249.6	Yes	****
CD276.III vs. T cells	25.73	14.73 to 36.72	Yes	****		CD276.III vs. T cells	116.7	103.6 to 129.7	Yes	****		CD276.III vs. T cells	100.7	78.62 to 122.9	Yes	****		CD276.III vs. T cells	73.99	42.98 to 105.0	Yes	****		CD276.III vs. T cells	15.39	5.395 to 25.39	Yes	***		CD276.III vs. T cells	218	191.9 to 244.2	Yes	****
CD276.IV vs. CD276.V	-67.23	-78.22 to -56.24	Yes	****		CD276.IV vs. CD276.V	-235.2	-248.3 to -222.2	Yes	****		CD276.IV vs. CD276.V	-210.8	-233.0 to -188.7	Yes	****		CD276.IV vs. CD276.V	-76.06	-107.1 to -45.05	Yes	****		CD276.IV vs. CD276.V	-40.64	-50.64 to -30.64	Yes	****		CD276.IV vs. CD276.V	-143.1	-169.2 to -116.9	Yes	****
CD276.IV vs. CD276.VI	-14.84	-25.83 to -3.844	Yes	**		CD276.IV vs. CD276.VI	-56.67	-69.69 to -43.64	Yes	****		CD276.IV vs. CD276.VI	-40.3	-62.42 to -18.18	Yes	****		CD276.IV vs. CD276.VI	16.53	-14.48 to 47.54	No	ns		CD276.IV vs. CD276.VI	20.32	10.32 to 30.32	Yes	****		CD276.IV vs. CD276.VI	76.99	50.82 to 103.2	Yes	****
CD276.IV vs. CD276.VII	0.94	-10.05 to 11.93	No	ns		CD276.IV vs. CD276.VII	25.23	12.21 to 38.26	Yes	****		CD276.IV vs. CD276.VII	-23.38	-45.50 to -1.265	Yes	*		CD276.IV vs. CD276.VII	-21.6	-52.61 to 9.413	No	ns		CD276.IV vs. CD276.VII	21.59	11.59 to 31.59	Yes	****		CD276.IV vs. CD276.VII	107.9	81.76 to 134.1	Yes	****
CD276.IV vs. CD276.VIII	-5.82	-16.81 to 5.172	No	ns		CD276.IV vs. CD276.VIII	37.78	24.75 to 50.80	Yes	****		CD276.IV vs. CD276.VIII	40.66	18.54 to 62.78	Yes	****		CD276.IV vs. CD276.VIII	-3.757	-34.77 to 27.25	No	ns		CD276.IV vs. CD276.VIII	24.28	14.28 to 34.28	Yes	****		CD276.IV vs. CD276.VIII	158.7	132.5 to 184.8	Yes	****
CD276.IV vs. CD19.V	-13.14	-24.14 to -2.151	Yes	**		CD276.IV vs. CD19.V	105.4	92.37 to 118.4	Yes	****		CD276.IV vs. CD19.V	84.19	62.07 to 106.3	Yes	****		CD276.IV vs. CD19.V	54.84	23.83 to 85.85	Yes	****		CD276.IV vs. CD19.V	37.46	27.46 to 47.46	Yes	****		CD276.IV vs. CD19.V	210.1	183.9 to 236.3	Yes	****
CD276.IV vs. T cells	23.29	12.29 to 34.28	Yes	****		CD276.IV vs. T cells	98.25	85.22 to 111.3	Yes	****		CD276.IV vs. T cells	94.26	72.14 to 116.4	Yes	****		CD276.IV vs. T cells	74.93	43.92 to 105.9	Yes	****		CD276.IV vs. T cells	32.38	22.38 to 42.38	Yes	****		CD276.IV vs. T cells	204.7	178.5 to 230.9	Yes	****
CD276.V vs. CD276.VI	52.39	41.40 to 63.39	Yes	****		CD276.V vs. CD276.VI	178.6	165.5 to 191.6	Yes	****		CD276.V vs. CD276.VI	170.5	148.4 to 192.7	Yes	****		CD276.V vs. CD276.VI	92.58	61.57 to 123.6	Yes	****		CD276.V vs. CD276.VI	60.95	50.95 to 70.95	Yes	****		CD276.V vs. CD276.VI	220	193.9 to 246.2	Yes	****
CD276.V vs. CD276.VII	68.17	57.18 to 79.16	Yes	****		CD276.V vs. CD276.VII	260.5	247.4 to 273.5	Yes	****		CD276.V vs. CD276.VII	187.5	165.3 to 209.6	Yes	****		CD276.V vs. CD276.VII	54.46	23.45 to 85.47	Yes	****		CD276.V vs. CD276.VII	62.22	52.22 to 72.22	Yes	****		CD276.V vs. CD276.VII	251	224.8 to 277.2	Yes	****
CD276.V vs. CD276.VIII	61.41	50.42 to 72.40	Yes	****		CD276.V vs. CD276.VIII	273	260.0 to 286.0	Yes	****		CD276.V vs. CD276.VIII	251.5	229.4 to 273.6	Yes	****		CD276.V vs. CD276.VIII	72.3	41.29 to 103.3	Yes	****		CD276.V vs. CD276.VIII	64.92	54.92 to 74.92	Yes	****		CD276.V vs. CD276.VIII	301.7	275.5 to 327.9	Yes	****
CD276.V vs. CD19.V	54.09	43.09 to 65.08	Yes	****		CD276.V vs. CD19.V	340.6	327.6 to 353.7	Yes	****		CD276.V vs. CD19.V	295	272.9 to 317.1	Yes	****		CD276.V vs. CD19.V	130.9	99.88 to 161.9	Yes	****		CD276.V vs. CD19.V	78.1	68.10 to 88.10	Yes	****		CD276.V vs. CD19.V	353.2	327.0 to 379.3	Yes	****
CD276.V vs. T cells	90.52	79.52 to 101.5	Yes	****		CD276.V vs. T cells	333.5	320.5 to 346.5	Yes	****		CD276.V vs. T cells	305.1	283.0 to 327.2	Yes	****		CD276.V vs. T cells	151	120.0 to 182.0	Yes	****		CD276.V vs. T cells	73.02	63.02 to 83.02	Yes	****		CD276.V vs. T cells	347.8	321.6 to 373.9	Yes	****
CD276.VI vs. CD276.VII	15.78	4.784 to 26.77	Yes	***		CD276.VI vs. CD276.VII	81.9	68.87 to 94.93	Yes	****		CD276.VI vs. CD276.VII	16.91	-5.205 to 39.03	No	ns		CD276.VI vs. CD276.VII	-38.12	-69.13 to -7.114	Yes	**		CD276.VI vs. CD276.VII	1.27	-8.729 to 11.27	No	ns		CD276.VI vs. CD276.VII	30.94	4.771 to 57.12	Yes	**
CD276.VI vs. CD276.VIII	9.017	-1.976 to 20.01	No	ns		CD276.VI vs. CD276.VIII	94.44	81.42 to 107.5	Yes	****		CD276.VI vs. CD276.VIII	80.95	58.83 to 103.1	Yes	****		CD276.VI vs. CD276.VIII	-20.28	-51.29 to 10.73	No	ns		CD276.VI vs. CD276.VIII	3.967	-6.032 to 13.97	No	ns		CD276.VI vs. CD276.VIII	81.67	55.50 to 107.8	Yes	****
CD276.VI vs. CD19.V	1.693	-9.299 to 12.69	No	ns		CD276.VI vs. CD19.V	162.1	149.0 to 175.1	Yes	****		CD276.VI vs. CD19.V	124.5	102.4 to 146.6	Yes	****		CD276.VI vs. CD19.V	38.31	7.300 to 69.32	Yes	**		CD276.VI vs. CD19.V	17.14	7.145 to 27.14	Yes	****		CD276.VI vs. CD19.V	133.1	107.0 to 159.3	Yes	****
CD276.VI vs. T cells	38.12	27.13 to 49.12	Yes	****		CD276.VI vs. T cells	154.9	141.9 to 167.9	Yes	****		CD276.VI vs. T cells	134.6	112.4 to 156.7	Yes	****		CD276.VI vs. T cells	58.4	27.39 to 89.41	Yes	****		CD276.VI vs. T cells	12.06	2.065 to 22.06	Yes	**		CD276.VI vs. T cells	127.7	101.6 to 153.9	Yes	****
CD276.VII vs. CD276.VIII	-6.76	-17.75 to 4.232	No	ns		CD276.VII vs. CD276.VIII	12.54	-0.4849 to 25.57	No	ns		CD276.VII vs. CD276.VIII	64.04	41.92 to 86.16	Yes	****		CD276.VII vs. CD276.VIII	17.84	-13.17 to 48.85	No	ns		CD276.VII vs. CD276.VIII	2.697	-7.302 to 12.70	No	ns		CD276.VII vs. CD276.VIII	50.73	24.56 to 76.90	Yes	****
CD276.VII vs. CD19.V	-14.08	-25.08 to -3.091	Yes	**		CD276.VII vs. CD19.V	80.16	67.14 to 93.19	Yes	****		CD276.VII vs. CD19.V	107.6	85.46 to 129.7	Yes	****		CD276.VII vs. CD19.V	76.43	45.42 to 107.4	Yes	****		CD276.VII vs. CD19.V	15.87	5.875 to 25.87	Yes	****		CD276.VII vs. CD19.V	102.2	76.01 to 128.4	Yes	****
CD276.VII vs. T cells	22.35	11.35 to 33.34	Yes	****		CD276.VII vs. T cells	73.02	59.99 to 86.04	Yes	****		CD276.VII vs. T cells	117.6	95.53 to 139.8	Yes	****		CD276.VII vs. T cells	96.53	65.52 to 127.5	Yes	****		CD276.VII vs. T cells	10.79	0.7945 to 20.79	Yes	*		CD276.VII vs. T cells	96.78	70.61 to 123.0	Yes	****
CD276.VIII vs. CD19.V	-7.323	-18.32 to 3.669	No	ns		CD276.VIII vs. CD19.V	67.62	54.59 to 80.65	Yes	****		CD276.VIII vs. CD19.V	43.54	21.42 to 65.66	Yes	****		CD276.VIII vs. CD19.V	58.59	27.58 to 89.60	Yes	****		CD276.VIII vs. CD19.V	13.18	3.178 to 23.18	Yes	**		CD276.VIII vs. CD19.V	51.45	25.28 to 77.62	Yes	****
CD276.VIII vs. T cells	29.11	18.11 to 40.10	Yes	****		CD276.VIII vs. T cells	60.47	47.45 to 73.50	Yes	****		CD276.VIII vs. T cells	53.61	31.49 to 75.73	Yes	****		CD276.VIII vs. T cells	78.69	47.68 to 109.7	Yes	****		CD276.VIII vs. T cells	8.097	-1.902 to 18.10	No	ns		CD276.VIII vs. T cells	46.05	19.88 to 72.23	Yes	****
CD19.V vs. T cells	36.43	25.44 to 47.42	Yes	****		CD19.V vs. T cells	-7.147	-20.17 to 5.882	No	ns		CD19.V vs. T cells	10.07	-12.05 to 32.19	No	ns		CD19.V vs. T cells	20.09	-10.92 to 51.10	No	ns		CD19.V vs. T cells	-5.08	-15.08 to 4.919	No	ns		CD19.V vs. T cells	-5.397	-31.57 to 20.78	No	ns
Ifn-g JR Donor 4						Ifn-g JR Donor 5						Ifn-g JR Donor 6						IFN-g Rh4 Donor 4						IFN-g Rh4 Donor 5						IFN-g Rh4 Donor 6
F8-FR4.I vs. F8-FR4.II	14.22	7.339 to 21.11	Yes	****		F8-FR4.I vs. F8-FR4.II	1.926	-15.06 to 18.91	No	ns		F8-FR4.I vs. F8-FR4.II	-10.27	-17.06 to -3.480	Yes	***		F8-FR4.I vs. F8-FR4.II	56.54	44.10 to 68.99	Yes	****		F8-FR4.I vs. F8-FR4.II	51.16	36.38 to 65.95	Yes	****		F8-FR4.I vs. F8-FR4.II	-0.09877	-10.83 to 10.64	No	ns
F8-FR4.I vs. F8-FR4.III	66.17	59.29 to 73.06	Yes	****		F8-FR4.I vs. F8-FR4.III	51.21	34.23 to 68.19	Yes	****		F8-FR4.I vs. F8-FR4.III	-0.4938	-7.285 to 6.297	No	ns		F8-FR4.I vs. F8-FR4.III	80.44	68.00 to 92.89	Yes	****		F8-FR4.I vs. F8-FR4.III	69.63	54.84 to 84.42	Yes	****		F8-FR4.I vs. F8-FR4.III	20.74	10.01 to 31.48	Yes	****
F8-FR4.I vs. F8-FR4.IV	33.73	26.85 to 40.61	Yes	****		F8-FR4.I vs. F8-FR4.IV	21.28	4.303 to 38.27	Yes	**		F8-FR4.I vs. F8-FR4.IV	9.827	3.036 to 16.62	Yes	***		F8-FR4.I vs. F8-FR4.IV	44.94	32.49 to 57.38	Yes	****		F8-FR4.I vs. F8-FR4.IV	35.11	20.33 to 49.90	Yes	****		F8-FR4.I vs. F8-FR4.IV	49.38	38.65 to 60.12	Yes	****
F8-FR4.I vs. F8-FR4.V	6.914	0.03052 to 13.80	Yes	*		F8-FR4.I vs. F8-FR4.V	-5.531	-22.51 to 11.45	No	ns		F8-FR4.I vs. F8-FR4.V	-42.52	-49.31 to -35.73	Yes	****		F8-FR4.I vs. F8-FR4.V	20.4	7.950 to 32.84	Yes	****		F8-FR4.I vs. F8-FR4.V	4.444	-10.34 to 19.23	No	ns		F8-FR4.I vs. F8-FR4.V	16.3	5.562 to 27.03	Yes	***
F8-FR4.I vs. F8-FR4.VI	59.31	52.43 to 66.19	Yes	****		F8-FR4.I vs. F8-FR4.VI	54.32	37.34 to 71.30	Yes	****		F8-FR4.I vs. F8-FR4.VI	4.889	-1.902 to 11.68	No	ns		F8-FR4.I vs. F8-FR4.VI	87.75	75.31 to 100.2	Yes	****		F8-FR4.I vs. F8-FR4.VI	73.53	58.75 to 88.32	Yes	****		F8-FR4.I vs. F8-FR4.VI	63.36	52.62 to 74.09	Yes	****
F8-FR4.I vs. F8-FR4.VII	52.54	45.66 to 59.43	Yes	****		F8-FR4.I vs. F8-FR4.VII	39.51	22.52 to 56.49	Yes	****		F8-FR4.I vs. F8-FR4.VII	-6.568	-13.36 to 0.2232	No	ns		F8-FR4.I vs. F8-FR4.VII	77.98	65.53 to 90.42	Yes	****		F8-FR4.I vs. F8-FR4.VII	62.02	47.24 to 76.81	Yes	****		F8-FR4.I vs. F8-FR4.VII	57.14	46.40 to 67.87	Yes	****
F8-FR4.I vs. F8-FR4.VIII	64.74	57.86 to 71.62	Yes	****		F8-FR4.I vs. F8-FR4.VIII	51.36	34.38 to 68.34	Yes	****		F8-FR4.I vs. F8-FR4.VIII	1.481	-5.310 to 8.273	No	ns		F8-FR4.I vs. F8-FR4.VIII	88.64	76.20 to 101.1	Yes	****		F8-FR4.I vs. F8-FR4.VIII	73.78	58.99 to 88.56	Yes	****		F8-FR4.I vs. F8-FR4.VIII	76.49	65.76 to 87.23	Yes	****
F8-FR4.II vs. F8-FR4.III	51.95	45.07 to 58.83	Yes	****		F8-FR4.II vs. F8-FR4.III	49.28	32.30 to 66.27	Yes	****		F8-FR4.II vs. F8-FR4.III	9.778	2.987 to 16.57	Yes	***		F8-FR4.II vs. F8-FR4.III	23.9	11.46 to 36.35	Yes	****		F8-FR4.II vs. F8-FR4.III	18.47	3.684 to 33.25	Yes	**		F8-FR4.II vs. F8-FR4.III	20.84	10.10 to 31.57	Yes	****
F8-FR4.II vs. F8-FR4.IV	19.51	12.62 to 26.39	Yes	****		F8-FR4.II vs. F8-FR4.IV	19.36	2.377 to 36.34	Yes	*		F8-FR4.II vs. F8-FR4.IV	20.1	13.31 to 26.89	Yes	****		F8-FR4.II vs. F8-FR4.IV	-11.6	-24.05 to 0.8403	No	ns		F8-FR4.II vs. F8-FR4.IV	-16.05	-30.83 to -1.264	Yes	*		F8-FR4.II vs. F8-FR4.IV	49.48	38.75 to 60.22	Yes	****
F8-FR4.II vs. F8-FR4.V	-7.309	-14.19 to -0.4256	Yes	*		F8-FR4.II vs. F8-FR4.V	-7.457	-24.44 to 9.525	No	ns		F8-FR4.II vs. F8-FR4.V	-32.25	-39.04 to -25.46	Yes	****		F8-FR4.II vs. F8-FR4.V	-36.15	-48.59 to -23.70	Yes	****		F8-FR4.II vs. F8-FR4.V	-46.72	-61.50 to -31.93	Yes	****		F8-FR4.II vs. F8-FR4.V	16.4	5.661 to 27.13	Yes	***
F8-FR4.II vs. F8-FR4.VI	45.09	38.20 to 51.97	Yes	****		F8-FR4.II vs. F8-FR4.VI	52.4	35.41 to 69.38	Yes	****		F8-FR4.II vs. F8-FR4.VI	15.16	8.369 to 21.95	Yes	****		F8-FR4.II vs. F8-FR4.VI	31.21	18.76 to 43.66	Yes	****		F8-FR4.II vs. F8-FR4.VI	22.37	7.585 to 37.16	Yes	***		F8-FR4.II vs. F8-FR4.VI	63.46	52.72 to 74.19	Yes	****
F8-FR4.II vs. F8-FR4.VII	38.32	31.44 to 45.20	Yes	****		F8-FR4.II vs. F8-FR4.VII	37.58	20.60 to 54.56	Yes	****		F8-FR4.II vs. F8-FR4.VII	3.704	-3.087 to 10.49	No	ns		F8-FR4.II vs. F8-FR4.VII	21.43	8.987 to 33.88	Yes	****		F8-FR4.II vs. F8-FR4.VII	10.86	-3.921 to 25.65	No	ns		F8-FR4.II vs. F8-FR4.VII	57.23	46.50 to 67.97	Yes	****
F8-FR4.II vs. F8-FR4.VIII	50.52	43.64 to 57.40	Yes	****		F8-FR4.II vs. F8-FR4.VIII	49.43	32.45 to 66.41	Yes	****		F8-FR4.II vs. F8-FR4.VIII	11.75	4.962 to 18.54	Yes	****		F8-FR4.II vs. F8-FR4.VIII	32.1	19.65 to 44.54	Yes	****		F8-FR4.II vs. F8-FR4.VIII	22.62	7.832 to 37.40	Yes	***		F8-FR4.II vs. F8-FR4.VIII	76.59	65.86 to 87.33	Yes	****
F8-FR4.III vs. F8-FR4.IV	-32.44	-39.33 to -25.56	Yes	****		F8-FR4.III vs. F8-FR4.IV	-29.93	-46.91 to -12.94	Yes	****		F8-FR4.III vs. F8-FR4.IV	10.32	3.530 to 17.11	Yes	***		F8-FR4.III vs. F8-FR4.IV	-35.51	-47.95 to -23.06	Yes	****		F8-FR4.III vs. F8-FR4.IV	-34.52	-49.30 to -19.73	Yes	****		F8-FR4.III vs. F8-FR4.IV	28.64	17.91 to 39.38	Yes	****
F8-FR4.III vs. F8-FR4.V	-59.26	-66.14 to -52.38	Yes	****		F8-FR4.III vs. F8-FR4.V	-56.74	-73.72 to -39.76	Yes	****		F8-FR4.III vs. F8-FR4.V	-42.02	-48.82 to -35.23	Yes	****		F8-FR4.III vs. F8-FR4.V	-60.05	-72.49 to -47.60	Yes	****		F8-FR4.III vs. F8-FR4.V	-65.19	-79.97 to -50.40	Yes	****		F8-FR4.III vs. F8-FR4.V	-4.444	-15.18 to 6.290	No	ns
F8-FR4.III vs. F8-FR4.VI	-6.864	-13.75 to 0.01886	No	ns		F8-FR4.III vs. F8-FR4.VI	3.111	-13.87 to 20.09	No	ns		F8-FR4.III vs. F8-FR4.VI	5.383	-1.408 to 12.17	No	ns		F8-FR4.III vs. F8-FR4.VI	7.309	-5.137 to 19.75	No	ns		F8-FR4.III vs. F8-FR4.VI	3.901	-10.88 to 18.69	No	ns		F8-FR4.III vs. F8-FR4.VI	42.62	31.88 to 53.35	Yes	****
F8-FR4.III vs. F8-FR4.VII	-13.63	-20.51 to -6.747	Yes	****		F8-FR4.III vs. F8-FR4.VII	-11.7	-28.69 to 5.278	No	ns		F8-FR4.III vs. F8-FR4.VII	-6.074	-12.87 to 0.7171	No	ns		F8-FR4.III vs. F8-FR4.VII	-2.469	-14.91 to 9.976	No	ns		F8-FR4.III vs. F8-FR4.VII	-7.605	-22.39 to 7.180	No	ns		F8-FR4.III vs. F8-FR4.VII	36.4	25.66 to 47.13	Yes	****
F8-FR4.III vs. F8-FR4.VIII	-1.432	-8.315 to 5.451	No	ns		F8-FR4.III vs. F8-FR4.VIII	0.1481	-16.83 to 17.13	No	ns		F8-FR4.III vs. F8-FR4.VIII	1.975	-4.816 to 8.766	No	ns		F8-FR4.III vs. F8-FR4.VIII	8.198	-4.248 to 20.64	No	ns		F8-FR4.III vs. F8-FR4.VIII	4.148	-10.64 to 18.93	No	ns		F8-FR4.III vs. F8-FR4.VIII	55.75	45.02 to 66.49	Yes	****
F8-FR4.IV vs. F8-FR4.V	-26.81	-33.70 to -19.93	Yes	****		F8-FR4.IV vs. F8-FR4.V	-26.81	-43.80 to -9.834	Yes	***		F8-FR4.IV vs. F8-FR4.V	-52.35	-59.14 to -45.55	Yes	****		F8-FR4.IV vs. F8-FR4.V	-24.54	-36.99 to -12.10	Yes	****		F8-FR4.IV vs. F8-FR4.V	-30.67	-45.45 to -15.88	Yes	****		F8-FR4.IV vs. F8-FR4.V	-33.09	-43.82 to -22.35	Yes	****
F8-FR4.IV vs. F8-FR4.VI	25.58	18.70 to 32.46	Yes	****		F8-FR4.IV vs. F8-FR4.VI	33.04	16.06 to 50.02	Yes	****		F8-FR4.IV vs. F8-FR4.VI	-4.938	-11.73 to 1.853	No	ns		F8-FR4.IV vs. F8-FR4.VI	42.81	30.37 to 55.26	Yes	****		F8-FR4.IV vs. F8-FR4.VI	38.42	23.63 to 53.21	Yes	****		F8-FR4.IV vs. F8-FR4.VI	13.98	3.241 to 24.71	Yes	**
F8-FR4.IV vs. F8-FR4.VII	18.81	11.93 to 25.70	Yes	****		F8-FR4.IV vs. F8-FR4.VII	18.22	1.241 to 35.20	Yes	*		F8-FR4.IV vs. F8-FR4.VII	-16.4	-23.19 to -9.604	Yes	****		F8-FR4.IV vs. F8-FR4.VII	33.04	20.59 to 45.48	Yes	****		F8-FR4.IV vs. F8-FR4.VII	26.91	12.13 to 41.70	Yes	****		F8-FR4.IV vs. F8-FR4.VII	7.753	-2.981 to 18.49	No	ns
F8-FR4.IV vs. F8-FR4.VIII	31.01	24.13 to 37.90	Yes	****		F8-FR4.IV vs. F8-FR4.VIII	30.07	13.09 to 47.06	Yes	****		F8-FR4.IV vs. F8-FR4.VIII	-8.346	-15.14 to -1.555	Yes	**		F8-FR4.IV vs. F8-FR4.VIII	43.7	31.26 to 56.15	Yes	****		F8-FR4.IV vs. F8-FR4.VIII	38.67	23.88 to 53.45	Yes	****		F8-FR4.IV vs. F8-FR4.VIII	27.11	16.38 to 37.85	Yes	****
F8-FR4.V vs. F8-FR4.VI	52.4	45.51 to 59.28	Yes	****		F8-FR4.V vs. F8-FR4.VI	59.85	42.87 to 76.83	Yes	****		F8-FR4.V vs. F8-FR4.VI	47.41	40.62 to 54.20	Yes	****		F8-FR4.V vs. F8-FR4.VI	67.36	54.91 to 79.80	Yes	****		F8-FR4.V vs. F8-FR4.VI	69.09	54.30 to 83.87	Yes	****		F8-FR4.V vs. F8-FR4.VI	47.06	36.33 to 57.80	Yes	****
F8-FR4.V vs. F8-FR4.VII	45.63	38.75 to 52.51	Yes	****		F8-FR4.V vs. F8-FR4.VII	45.04	28.06 to 62.02	Yes	****		F8-FR4.V vs. F8-FR4.VII	35.95	29.16 to 42.74	Yes	****		F8-FR4.V vs. F8-FR4.VII	57.58	45.13 to 70.03	Yes	****		F8-FR4.V vs. F8-FR4.VII	57.58	42.79 to 72.37	Yes	****		F8-FR4.V vs. F8-FR4.VII	40.84	30.10 to 51.57	Yes	****
F8-FR4.V vs. F8-FR4.VIII	57.83	50.94 to 64.71	Yes	****		F8-FR4.V vs. F8-FR4.VIII	56.89	39.91 to 73.87	Yes	****		F8-FR4.V vs. F8-FR4.VIII	44	37.21 to 50.79	Yes	****		F8-FR4.V vs. F8-FR4.VIII	68.25	55.80 to 80.69	Yes	****		F8-FR4.V vs. F8-FR4.VIII	69.33	54.55 to 84.12	Yes	****		F8-FR4.V vs. F8-FR4.VIII	60.2	49.46 to 70.93	Yes	****
F8-FR4.VI vs. F8-FR4.VII	-6.765	-13.65 to 0.1176	No	ns		F8-FR4.VI vs. F8-FR4.VII	-14.81	-31.80 to 2.166	No	ns		F8-FR4.VI vs. F8-FR4.VII	-11.46	-18.25 to -4.666	Yes	****		F8-FR4.VI vs. F8-FR4.VII	-9.778	-22.22 to 2.667	No	ns		F8-FR4.VI vs. F8-FR4.VII	-11.51	-26.29 to 3.279	No	ns		F8-FR4.VI vs. F8-FR4.VII	-6.222	-16.96 to 4.512	No	ns
F8-FR4.VI vs. F8-FR4.VIII	5.432	-1.451 to 12.32	No	ns		F8-FR4.VI vs. F8-FR4.VIII	-2.963	-19.94 to 14.02	No	ns		F8-FR4.VI vs. F8-FR4.VIII	-3.407	-10.20 to 3.384	No	ns		F8-FR4.VI vs. F8-FR4.VIII	0.8889	-11.56 to 13.33	No	ns		F8-FR4.VI vs. F8-FR4.VIII	0.2469	-14.54 to 15.03	No	ns		F8-FR4.VI vs. F8-FR4.VIII	13.14	2.401 to 23.87	Yes	**
F8-FR4.VII vs. F8-FR4.VIII	12.2	5.314 to 19.08	Yes	****		F8-FR4.VII vs. F8-FR4.VIII	11.85	-5.129 to 28.83	No	ns		F8-FR4.VII vs. F8-FR4.VIII	8.049	1.258 to 14.84	Yes	**		F8-FR4.VII vs. F8-FR4.VIII	10.67	-1.779 to 23.11	No	ns		F8-FR4.VII vs. F8-FR4.VIII	11.75	-3.032 to 26.54	No	ns		F8-FR4.VII vs. F8-FR4.VIII	19.36	8.624 to 30.09	Yes	****

## Sheet: Granzyme B
GB RD Donor 1						GB RD Donor 2						GB RD Donor 3						IFN-gamma Rh4 Donor 1						IFN-gamma Rh4 Donor 2						IFN-gamma Rh4 Donor 3
CD276.I vs. CD276.II	-1681	-1890 to -1472	Yes	****		CD276.I vs. CD276.II	1435	648.4 to 2221	Yes	****		CD276.I vs. CD276.II	447.4	-558.0 to 1453	No	ns		CD276.I vs. CD276.II	-251.1	-449.9 to -52.26	Yes	**		CD276.I vs. CD276.II	123.2	18.57 to 227.8	Yes	**		CD276.I vs. CD276.II	-1998	-2310 to -1686	Yes	****
CD276.I vs. CD276.III	1070	860.9 to 1279	Yes	****		CD276.I vs. CD276.III	571.4	-215.1 to 1358	No	ns		CD276.I vs. CD276.III	-674.1	-1679 to 331.3	No	ns		CD276.I vs. CD276.III	1364	1166 to 1563	Yes	****		CD276.I vs. CD276.III	468.6	364.0 to 573.2	Yes	****		CD276.I vs. CD276.III	-53.34	-365.4 to 258.7	No	ns
CD276.I vs. CD276.IV	1188	978.7 to 1397	Yes	****		CD276.I vs. CD276.IV	-332.1	-1119 to 454.4	No	ns		CD276.I vs. CD276.IV	-845.9	-1851 to 159.5	No	ns		CD276.I vs. CD276.IV	755.6	556.7 to 954.4	Yes	****		CD276.I vs. CD276.IV	-9.527	-114.1 to 95.07	No	ns		CD276.I vs. CD276.IV	-493.3	-805.4 to -181.3	Yes	***
CD276.I vs. CD276.V	-2235	-2444 to -2026	Yes	****		CD276.I vs. CD276.V	-4155	-4941 to -3368	Yes	****		CD276.I vs. CD276.V	-4595	-5601 to -3590	Yes	****		CD276.I vs. CD276.V	-620	-818.8 to -421.1	Yes	****		CD276.I vs. CD276.V	-442.5	-547.1 to -337.9	Yes	****		CD276.I vs. CD276.V	-2390	-2702 to -2078	Yes	****
CD276.I vs. CD276.VI	830	620.9 to 1039	Yes	****		CD276.I vs. CD276.VI	-161.9	-948.4 to 624.6	No	ns		CD276.I vs. CD276.VI	654.8	-350.6 to 1660	No	ns		CD276.I vs. CD276.VI	1423	1224 to 1622	Yes	****		CD276.I vs. CD276.VI	254.6	150.0 to 359.2	Yes	****		CD276.I vs. CD276.VI	-1596	-1908 to -1284	Yes	****
CD276.I vs. CD276.VII	578.9	369.8 to 788.0	Yes	****		CD276.I vs. CD276.VII	1777	990.7 to 2564	Yes	****		CD276.I vs. CD276.VII	616.3	-389.1 to 1622	No	ns		CD276.I vs. CD276.VII	1147	947.9 to 1346	Yes	****		CD276.I vs. CD276.VII	399.4	294.8 to 504.0	Yes	****		CD276.I vs. CD276.VII	-1504	-1816 to -1192	Yes	****
CD276.I vs. CD276.VIII	382.2	173.1 to 591.3	Yes	****		CD276.I vs. CD276.VIII	1789	1003 to 2576	Yes	****		CD276.I vs. CD276.VIII	1244	239.0 to 2250	Yes	**		CD276.I vs. CD276.VIII	1093	894.5 to 1292	Yes	****		CD276.I vs. CD276.VIII	341.6	237.0 to 446.2	Yes	****		CD276.I vs. CD276.VIII	-603.7	-915.7 to -291.7	Yes	****
CD276.I vs. CD19.V	2124	1915 to 2334	Yes	****		CD276.I vs. CD19.V	4175	3388 to 4961	Yes	****		CD276.I vs. CD19.V	2363	1358 to 3368	Yes	****		CD276.I vs. CD19.V	2049	1850 to 2248	Yes	****		CD276.I vs. CD19.V	808.9	704.3 to 913.5	Yes	****		CD276.I vs. CD19.V	1403	1091 to 1715	Yes	****
CD276.I vs. T cells	2157	1948 to 2366	Yes	****		CD276.I vs. T cells	4155	3368 to 4941	Yes	****		CD276.I vs. T cells	2467	1461 to 3472	Yes	****		CD276.I vs. T cells	2169	1970 to 2368	Yes	****		CD276.I vs. T cells	779.7	675.1 to 884.3	Yes	****		CD276.I vs. T cells	1576	1264 to 1888	Yes	****
CD276.II vs. CD276.III	2751	2542 to 2960	Yes	****		CD276.II vs. CD276.III	-863.5	-1650 to -77.00	Yes	*		CD276.II vs. CD276.III	-1121	-2127 to -116.1	Yes	*		CD276.II vs. CD276.III	1616	1417 to 1814	Yes	****		CD276.II vs. CD276.III	345.4	240.8 to 450.0	Yes	****		CD276.II vs. CD276.III	1945	1633 to 2257	Yes	****
CD276.II vs. CD276.IV	2869	2660 to 3078	Yes	****		CD276.II vs. CD276.IV	-1767	-2553 to -980.5	Yes	****		CD276.II vs. CD276.IV	-1293	-2299 to -287.9	Yes	**		CD276.II vs. CD276.IV	1007	807.8 to 1206	Yes	****		CD276.II vs. CD276.IV	-132.7	-237.3 to -28.10	Yes	**		CD276.II vs. CD276.IV	1505	1193 to 1817	Yes	****
CD276.II vs. CD276.V	-553.9	-763.0 to -344.8	Yes	****		CD276.II vs. CD276.V	-5590	-6376 to -4803	Yes	****		CD276.II vs. CD276.V	-5043	-6048 to -4037	Yes	****		CD276.II vs. CD276.V	-368.9	-567.7 to -170.0	Yes	****		CD276.II vs. CD276.V	-565.7	-670.3 to -461.1	Yes	****		CD276.II vs. CD276.V	-392.2	-704.3 to -80.20	Yes	**
CD276.II vs. CD276.VI	2511	2302 to 2720	Yes	****		CD276.II vs. CD276.VI	-1597	-2383 to -810.3	Yes	****		CD276.II vs. CD276.VI	207.4	-798.0 to 1213	No	ns		CD276.II vs. CD276.VI	1674	1476 to 1873	Yes	****		CD276.II vs. CD276.VI	131.4	26.83 to 236.0	Yes	**		CD276.II vs. CD276.VI	401.9	89.83 to 713.9	Yes	**
CD276.II vs. CD276.VII	2260	2051 to 2469	Yes	****		CD276.II vs. CD276.VII	342.2	-444.3 to 1129	No	ns		CD276.II vs. CD276.VII	168.9	-836.5 to 1174	No	ns		CD276.II vs. CD276.VII	1398	1199 to 1597	Yes	****		CD276.II vs. CD276.VII	276.2	171.6 to 380.8	Yes	****		CD276.II vs. CD276.VII	493.7	181.7 to 805.7	Yes	***
CD276.II vs. CD276.VIII	2063	1854 to 2272	Yes	****		CD276.II vs. CD276.VIII	354.3	-432.2 to 1141	No	ns		CD276.II vs. CD276.VIII	797	-208.4 to 1802	No	ns		CD276.II vs. CD276.VIII	1344	1146 to 1543	Yes	****		CD276.II vs. CD276.VIII	218.4	113.8 to 323.0	Yes	****		CD276.II vs. CD276.VIII	1394	1082 to 1706	Yes	****
CD276.II vs. CD19.V	3806	3596 to 4015	Yes	****		CD276.II vs. CD19.V	2740	1953 to 3526	Yes	****		CD276.II vs. CD19.V	1916	910.2 to 2921	Yes	****		CD276.II vs. CD19.V	2300	2101 to 2499	Yes	****		CD276.II vs. CD19.V	685.7	581.1 to 790.3	Yes	****		CD276.II vs. CD19.V	3401	3089 to 3713	Yes	****
CD276.II vs. T cells	3838	3629 to 4047	Yes	****		CD276.II vs. T cells	2720	1934 to 3506	Yes	****		CD276.II vs. T cells	2019	1014 to 3025	Yes	****		CD276.II vs. T cells	2420	2221 to 2619	Yes	****		CD276.II vs. T cells	656.5	551.9 to 761.1	Yes	****		CD276.II vs. T cells	3574	3262 to 3886	Yes	****
CD276.III vs. CD276.IV	117.8	-91.33 to 326.9	No	ns		CD276.III vs. CD276.IV	-903.5	-1690 to -117.0	Yes	*		CD276.III vs. CD276.IV	-171.9	-1177 to 833.5	No	ns		CD276.III vs. CD276.IV	-608.9	-807.7 to -410.0	Yes	****		CD276.III vs. CD276.IV	-478.1	-582.7 to -373.5	Yes	****		CD276.III vs. CD276.IV	-440	-752.0 to -128.0	Yes	***
CD276.III vs. CD276.V	-3305	-3514 to -3096	Yes	****		CD276.III vs. CD276.V	-4726	-5513 to -3940	Yes	****		CD276.III vs. CD276.V	-3921	-4927 to -2916	Yes	****		CD276.III vs. CD276.V	-1984	-2183 to -1786	Yes	****		CD276.III vs. CD276.V	-911.1	-1016 to -806.5	Yes	****		CD276.III vs. CD276.V	-2337	-2649 to -2025	Yes	****
CD276.III vs. CD276.VI	-240	-449.1 to -30.89	Yes	*		CD276.III vs. CD276.VI	-733.3	-1520 to 53.16	No	ns		CD276.III vs. CD276.VI	1329	323.5 to 2334	Yes	**		CD276.III vs. CD276.VI	58.9	-139.9 to 257.7	No	ns		CD276.III vs. CD276.VI	-214	-318.6 to -109.4	Yes	****		CD276.III vs. CD276.VI	-1543	-1855 to -1231	Yes	****
CD276.III vs. CD276.VII	-491.1	-700.2 to -282.0	Yes	****		CD276.III vs. CD276.VII	1206	419.2 to 1992	Yes	***		CD276.III vs. CD276.VII	1290	285.0 to 2296	Yes	**		CD276.III vs. CD276.VII	-217.7	-416.6 to -18.89	Yes	*		CD276.III vs. CD276.VII	-69.2	-173.8 to 35.40	No	ns		CD276.III vs. CD276.VII	-1451	-1763 to -1139	Yes	****
CD276.III vs. CD276.VIII	-687.8	-896.9 to -478.7	Yes	****		CD276.III vs. CD276.VIII	1218	431.3 to 2004	Yes	***		CD276.III vs. CD276.VIII	1919	913.1 to 2924	Yes	****		CD276.III vs. CD276.VIII	-271.1	-469.9 to -72.26	Yes	**		CD276.III vs. CD276.VIII	-127	-231.6 to -22.38	Yes	**		CD276.III vs. CD276.VIII	-550.4	-862.4 to -238.3	Yes	****
CD276.III vs. CD19.V	1054	845.3 to 1264	Yes	****		CD276.III vs. CD19.V	3603	2817 to 4390	Yes	****		CD276.III vs. CD19.V	3037	2032 to 4042	Yes	****		CD276.III vs. CD19.V	684.5	485.7 to 883.3	Yes	****		CD276.III vs. CD19.V	340.3	235.7 to 444.9	Yes	****		CD276.III vs. CD19.V	1456	1144 to 1768	Yes	****
CD276.III vs. T cells	1087	877.6 to 1296	Yes	****		CD276.III vs. T cells	3583	2797 to 4370	Yes	****		CD276.III vs. T cells	3141	2135 to 4146	Yes	****		CD276.III vs. T cells	804.5	605.6 to 1003	Yes	****		CD276.III vs. T cells	311.1	206.5 to 415.7	Yes	****		CD276.III vs. T cells	1629	1317 to 1941	Yes	****
CD276.IV vs. CD276.V	-3423	-3632 to -3214	Yes	****		CD276.IV vs. CD276.V	-3823	-4609 to -3036	Yes	****		CD276.IV vs. CD276.V	-3749	-4755 to -2744	Yes	****		CD276.IV vs. CD276.V	-1376	-1574 to -1177	Yes	****		CD276.IV vs. CD276.V	-433	-537.6 to -328.4	Yes	****		CD276.IV vs. CD276.V	-1897	-2209 to -1585	Yes	****
CD276.IV vs. CD276.VI	-357.8	-566.9 to -148.7	Yes	****		CD276.IV vs. CD276.VI	170.2	-616.3 to 956.7	No	ns		CD276.IV vs. CD276.VI	1501	495.3 to 2506	Yes	***		CD276.IV vs. CD276.VI	667.8	468.9 to 866.6	Yes	****		CD276.IV vs. CD276.VI	264.1	159.5 to 368.7	Yes	****		CD276.IV vs. CD276.VI	-1103	-1415 to -790.9	Yes	****
CD276.IV vs. CD276.VII	-608.9	-818.0 to -399.8	Yes	****		CD276.IV vs. CD276.VII	2109	1323 to 2896	Yes	****		CD276.IV vs. CD276.VII	1462	456.8 to 2468	Yes	***		CD276.IV vs. CD276.VII	391.1	192.3 to 590.0	Yes	****		CD276.IV vs. CD276.VII	408.9	304.3 to 513.5	Yes	****		CD276.IV vs. CD276.VII	-1011	-1323 to -699.1	Yes	****
CD276.IV vs. CD276.VIII	-805.6	-1015 to -596.5	Yes	****		CD276.IV vs. CD276.VIII	2121	1335 to 2908	Yes	****		CD276.IV vs. CD276.VIII	2090	1085 to 3096	Yes	****		CD276.IV vs. CD276.VIII	337.8	138.9 to 536.6	Yes	****		CD276.IV vs. CD276.VIII	351.1	246.5 to 455.7	Yes	****		CD276.IV vs. CD276.VIII	-110.4	-422.4 to 201.7	No	ns
CD276.IV vs. CD19.V	936.7	727.6 to 1146	Yes	****		CD276.IV vs. CD19.V	4507	3720 to 5293	Yes	****		CD276.IV vs. CD19.V	3209	2203 to 4214	Yes	****		CD276.IV vs. CD19.V	1293	1095 to 1492	Yes	****		CD276.IV vs. CD19.V	818.4	713.8 to 923.0	Yes	****		CD276.IV vs. CD19.V	1896	1584 to 2208	Yes	****
CD276.IV vs. T cells	968.9	759.8 to 1178	Yes	****		CD276.IV vs. T cells	4487	3700 to 5273	Yes	****		CD276.IV vs. T cells	3313	2307 to 4318	Yes	****		CD276.IV vs. T cells	1413	1214 to 1612	Yes	****		CD276.IV vs. T cells	789.2	684.6 to 893.8	Yes	****		CD276.IV vs. T cells	2069	1757 to 2381	Yes	****
CD276.V vs. CD276.VI	3065	2856 to 3274	Yes	****		CD276.V vs. CD276.VI	3993	3207 to 4780	Yes	****		CD276.V vs. CD276.VI	5250	4245 to 6255	Yes	****		CD276.V vs. CD276.VI	2043	1844 to 2242	Yes	****		CD276.V vs. CD276.VI	697.1	592.5 to 801.7	Yes	****		CD276.V vs. CD276.VI	794.1	482.0 to 1106	Yes	****
CD276.V vs. CD276.VII	2814	2605 to 3023	Yes	****		CD276.V vs. CD276.VII	5932	5146 to 6719	Yes	****		CD276.V vs. CD276.VII	5211	4206 to 6217	Yes	****		CD276.V vs. CD276.VII	1767	1568 to 1966	Yes	****		CD276.V vs. CD276.VII	841.9	737.3 to 946.5	Yes	****		CD276.V vs. CD276.VII	885.9	573.9 to 1198	Yes	****
CD276.V vs. CD276.VIII	2617	2408 to 2826	Yes	****		CD276.V vs. CD276.VIII	5944	5158 to 6731	Yes	****		CD276.V vs. CD276.VIII	5840	4834 to 6845	Yes	****		CD276.V vs. CD276.VIII	1713	1514 to 1912	Yes	****		CD276.V vs. CD276.VIII	784.1	679.5 to 888.7	Yes	****		CD276.V vs. CD276.VIII	1787	1475 to 2099	Yes	****
CD276.V vs. CD19.V	4359	4150 to 4569	Yes	****		CD276.V vs. CD19.V	8330	7543 to 9116	Yes	****		CD276.V vs. CD19.V	6958	5953 to 7964	Yes	****		CD276.V vs. CD19.V	2669	2470 to 2868	Yes	****		CD276.V vs. CD19.V	1251	1147 to 1356	Yes	****		CD276.V vs. CD19.V	3793	3481 to 4105	Yes	****
CD276.V vs. T cells	4392	4183 to 4601	Yes	****		CD276.V vs. T cells	8310	7523 to 9096	Yes	****		CD276.V vs. T cells	7062	6056 to 8067	Yes	****		CD276.V vs. T cells	2789	2590 to 2988	Yes	****		CD276.V vs. T cells	1222	1118 to 1327	Yes	****		CD276.V vs. T cells	3966	3654 to 4278	Yes	****
CD276.VI vs. CD276.VII	-251.1	-460.2 to -42.01	Yes	**		CD276.VI vs. CD276.VII	1939	1153 to 2726	Yes	****		CD276.VI vs. CD276.VII	-38.52	-1044 to 966.9	No	ns		CD276.VI vs. CD276.VII	-276.6	-475.5 to -77.79	Yes	***		CD276.VI vs. CD276.VII	144.8	40.16 to 249.4	Yes	**		CD276.VI vs. CD276.VII	91.85	-220.2 to 403.9	No	ns
CD276.VI vs. CD276.VIII	-447.8	-656.9 to -238.7	Yes	****		CD276.VI vs. CD276.VIII	1951	1165 to 2738	Yes	****		CD276.VI vs. CD276.VIII	589.6	-415.8 to 1595	No	ns		CD276.VI vs. CD276.VIII	-330	-528.8 to -131.2	Yes	****		CD276.VI vs. CD276.VIII	86.99	-17.61 to 191.6	No	ns		CD276.VI vs. CD276.VIII	992.6	680.6 to 1305	Yes	****
CD276.VI vs. CD19.V	1294	1085 to 1504	Yes	****		CD276.VI vs. CD19.V	4337	3550 to 5123	Yes	****		CD276.VI vs. CD19.V	1708	702.7 to 2714	Yes	****		CD276.VI vs. CD19.V	625.6	426.8 to 824.4	Yes	****		CD276.VI vs. CD19.V	554.3	449.7 to 658.9	Yes	****		CD276.VI vs. CD19.V	2999	2687 to 3311	Yes	****
CD276.VI vs. T cells	1327	1118 to 1536	Yes	****		CD276.VI vs. T cells	4317	3530 to 5103	Yes	****		CD276.VI vs. T cells	1812	806.5 to 2817	Yes	****		CD276.VI vs. T cells	745.6	546.7 to 944.4	Yes	****		CD276.VI vs. T cells	525.1	420.5 to 629.7	Yes	****		CD276.VI vs. T cells	3172	2860 to 3484	Yes	****
CD276.VII vs. CD276.VIII	-196.7	-405.8 to 12.44	No	ns		CD276.VII vs. CD276.VIII	12.06	-774.4 to 798.6	No	ns		CD276.VII vs. CD276.VIII	628.2	-377.2 to 1634	No	ns		CD276.VII vs. CD276.VIII	-53.37	-252.2 to 145.5	No	ns		CD276.VII vs. CD276.VIII	-57.78	-162.4 to 46.82	No	ns		CD276.VII vs. CD276.VIII	900.7	588.7 to 1213	Yes	****
CD276.VII vs. CD19.V	1546	1336 to 1755	Yes	****		CD276.VII vs. CD19.V	2397	1611 to 3184	Yes	****		CD276.VII vs. CD19.V	1747	741.3 to 2752	Yes	****		CD276.VII vs. CD19.V	902.2	703.4 to 1101	Yes	****		CD276.VII vs. CD19.V	409.5	304.9 to 514.1	Yes	****		CD276.VII vs. CD19.V	2907	2595 to 3219	Yes	****
CD276.VII vs. T cells	1578	1369 to 1787	Yes	****		CD276.VII vs. T cells	2378	1591 to 3164	Yes	****		CD276.VII vs. T cells	1850	845.0 to 2856	Yes	****		CD276.VII vs. T cells	1022	823.4 to 1221	Yes	****		CD276.VII vs. T cells	380.3	275.7 to 484.9	Yes	****		CD276.VII vs. T cells	3080	2768 to 3392	Yes	****
CD276.VIII vs. CD19.V	1742	1533 to 1951	Yes	****		CD276.VIII vs. CD19.V	2385	1599 to 3172	Yes	****		CD276.VIII vs. CD19.V	1119	113.1 to 2124	Yes	*		CD276.VIII vs. CD19.V	955.6	756.8 to 1154	Yes	****		CD276.VIII vs. CD19.V	467.3	362.7 to 571.9	Yes	****		CD276.VIII vs. CD19.V	2007	1695 to 2319	Yes	****
CD276.VIII vs. T cells	1774	1565 to 1984	Yes	****		CD276.VIII vs. T cells	2366	1579 to 3152	Yes	****		CD276.VIII vs. T cells	1222	216.8 to 2228	Yes	**		CD276.VIII vs. T cells	1076	876.7 to 1274	Yes	****		CD276.VIII vs. T cells	438.1	333.5 to 542.7	Yes	****		CD276.VIII vs. T cells	2180	1868 to 2492	Yes	****
CD19.V vs. T cells	32.22	-176.9 to 241.3	No	ns		CD19.V vs. T cells	-19.68	-806.2 to 766.8	No	ns		CD19.V vs. T cells	103.7	-901.7 to 1109	No	ns		CD19.V vs. T cells	120	-78.88 to 318.8	No	ns		CD19.V vs. T cells	-29.2	-133.8 to 75.40	No	ns		CD19.V vs. T cells	173	-139.1 to 485.0	No	ns
GB JR Donor 4						GB JR Donor 5						GB JR Donor 6						GB Rh4 Donor 4						GB Rh4 Donor 5						GB Rh4 Donor 6
F8-FR4.I vs. F8-FR4.II	-440.7	-1265 to 383.9	No	ns		F8-FR4.I vs. F8-FR4.II	-504.2	-1122 to 113.9	No	ns		F8-FR4.I vs. F8-FR4.II	-706	-1629 to 216.8	No	ns		F8-FR4.I vs. F8-FR4.II	779.6	135.9 to 1423	Yes	**		F8-FR4.I vs. F8-FR4.II	764.3	389.4 to 1139	Yes	****		F8-FR4.I vs. F8-FR4.II	-356.7	-1197 to 483.9	No	ns
F8-FR4.I vs. F8-FR4.III	1201	376.7 to 2026	Yes	***		F8-FR4.I vs. F8-FR4.III	1041	423.1 to 1659	Yes	****		F8-FR4.I vs. F8-FR4.III	-702.5	-1625 to 220.2	No	ns		F8-FR4.I vs. F8-FR4.III	1863	1219 to 2507	Yes	****		F8-FR4.I vs. F8-FR4.III	1831	1456 to 2206	Yes	****		F8-FR4.I vs. F8-FR4.III	-402.2	-1243 to 438.3	No	ns
F8-FR4.I vs. F8-FR4.IV	-212.1	-1037 to 612.5	No	ns		F8-FR4.I vs. F8-FR4.IV	-17.64	-635.7 to 600.4	No	ns		F8-FR4.I vs. F8-FR4.IV	-832.5	-1755 to 90.25	No	ns		F8-FR4.I vs. F8-FR4.IV	391.7	-252.0 to 1035	No	ns		F8-FR4.I vs. F8-FR4.IV	332.6	-42.27 to 707.6	No	ns		F8-FR4.I vs. F8-FR4.IV	-55.69	-896.2 to 784.8	No	ns
F8-FR4.I vs. F8-FR4.V	-330.4	-1155 to 494.2	No	ns		F8-FR4.I vs. F8-FR4.V	1222	604.3 to 1840	Yes	****		F8-FR4.I vs. F8-FR4.V	-321.9	-1245 to 600.8	No	ns		F8-FR4.I vs. F8-FR4.V	254.2	-389.5 to 897.9	No	ns		F8-FR4.I vs. F8-FR4.V	-51.53	-426.4 to 323.4	No	ns		F8-FR4.I vs. F8-FR4.V	-192.8	-1033 to 647.7	No	ns
F8-FR4.I vs. F8-FR4.VI	420.6	-404.0 to 1245	No	ns		F8-FR4.I vs. F8-FR4.VI	-479.9	-1098 to 138.2	No	ns		F8-FR4.I vs. F8-FR4.VI	-566.5	-1489 to 356.2	No	ns		F8-FR4.I vs. F8-FR4.VI	2438	1794 to 3082	Yes	****		F8-FR4.I vs. F8-FR4.VI	2007	1632 to 2381	Yes	****		F8-FR4.I vs. F8-FR4.VI	-342.5	-1183 to 498.0	No	ns
F8-FR4.I vs. F8-FR4.VII	269	-555.6 to 1094	No	ns		F8-FR4.I vs. F8-FR4.VII	372.5	-245.5 to 990.5	No	ns		F8-FR4.I vs. F8-FR4.VII	-866.9	-1790 to 55.80	No	ns		F8-FR4.I vs. F8-FR4.VII	1317	673.7 to 1961	Yes	****		F8-FR4.I vs. F8-FR4.VII	998.5	623.6 to 1373	Yes	****		F8-FR4.I vs. F8-FR4.VII	-442.9	-1283 to 397.6	No	ns
F8-FR4.I vs. F8-FR4.VIII	420.6	-404.0 to 1245	No	ns		F8-FR4.I vs. F8-FR4.VIII	889.9	271.8 to 1508	Yes	***		F8-FR4.I vs. F8-FR4.VIII	-540.1	-1463 to 382.6	No	ns		F8-FR4.I vs. F8-FR4.VIII	2087	1443 to 2730	Yes	****		F8-FR4.I vs. F8-FR4.VIII	2424	2049 to 2799	Yes	****		F8-FR4.I vs. F8-FR4.VIII	-421	-1261 to 419.6	No	ns
F8-FR4.II vs. F8-FR4.III	1642	817.4 to 2467	Yes	****		F8-FR4.II vs. F8-FR4.III	1545	927.2 to 2163	Yes	****		F8-FR4.II vs. F8-FR4.III	3.472	-919.3 to 926.2	No	ns		F8-FR4.II vs. F8-FR4.III	1084	439.9 to 1727	Yes	****		F8-FR4.II vs. F8-FR4.III	1067	692.0 to 1442	Yes	****		F8-FR4.II vs. F8-FR4.III	-45.56	-886.1 to 795.0	No	ns
F8-FR4.II vs. F8-FR4.IV	228.6	-596.0 to 1053	No	ns		F8-FR4.II vs. F8-FR4.IV	486.5	-131.5 to 1105	No	ns		F8-FR4.II vs. F8-FR4.IV	-126.5	-1049 to 796.2	No	ns		F8-FR4.II vs. F8-FR4.IV	-387.9	-1032 to 255.8	No	ns		F8-FR4.II vs. F8-FR4.IV	-431.7	-806.6 to -56.75	Yes	*		F8-FR4.II vs. F8-FR4.IV	301	-539.6 to 1141	No	ns
F8-FR4.II vs. F8-FR4.V	110.3	-714.3 to 934.9	No	ns		F8-FR4.II vs. F8-FR4.V	1727	1108 to 2345	Yes	****		F8-FR4.II vs. F8-FR4.V	384	-538.7 to 1307	No	ns		F8-FR4.II vs. F8-FR4.V	-525.4	-1169 to 118.3	No	ns		F8-FR4.II vs. F8-FR4.V	-815.8	-1191 to -440.9	Yes	****		F8-FR4.II vs. F8-FR4.V	163.9	-676.6 to 1004	No	ns
F8-FR4.II vs. F8-FR4.VI	861.2	36.66 to 1686	Yes	*		F8-FR4.II vs. F8-FR4.VI	24.31	-593.7 to 642.3	No	ns		F8-FR4.II vs. F8-FR4.VI	139.4	-783.3 to 1062	No	ns		F8-FR4.II vs. F8-FR4.VI	1658	1015 to 2302	Yes	****		F8-FR4.II vs. F8-FR4.VI	1242	867.3 to 1617	Yes	****		F8-FR4.II vs. F8-FR4.VI	14.17	-826.4 to 854.7	No	ns
F8-FR4.II vs. F8-FR4.VII	709.7	-114.9 to 1534	No	ns		F8-FR4.II vs. F8-FR4.VII	876.7	258.6 to 1495	Yes	***		F8-FR4.II vs. F8-FR4.VII	-161	-1084 to 761.8	No	ns		F8-FR4.II vs. F8-FR4.VII	537.8	-105.9 to 1181	No	ns		F8-FR4.II vs. F8-FR4.VII	234.2	-140.7 to 609.1	No	ns		F8-FR4.II vs. F8-FR4.VII	-86.25	-926.8 to 754.3	No	ns
F8-FR4.II vs. F8-FR4.VIII	861.2	36.66 to 1686	Yes	*		F8-FR4.II vs. F8-FR4.VIII	1394	776.0 to 2012	Yes	****		F8-FR4.II vs. F8-FR4.VIII	165.8	-756.9 to 1089	No	ns		F8-FR4.II vs. F8-FR4.VIII	1307	663.4 to 1951	Yes	****		F8-FR4.II vs. F8-FR4.VIII	1659	1284 to 2034	Yes	****		F8-FR4.II vs. F8-FR4.VIII	-64.31	-904.8 to 776.2	No	ns
F8-FR4.III vs. F8-FR4.IV	-1413	-2238 to -588.7	Yes	****		F8-FR4.III vs. F8-FR4.IV	-1059	-1677 to -440.7	Yes	****		F8-FR4.III vs. F8-FR4.IV	-130	-1053 to 792.7	No	ns		F8-FR4.III vs. F8-FR4.IV	-1472	-2115 to -827.8	Yes	****		F8-FR4.III vs. F8-FR4.IV	-1499	-1874 to -1124	Yes	****		F8-FR4.III vs. F8-FR4.IV	346.5	-494.0 to 1187	No	ns
F8-FR4.III vs. F8-FR4.V	-1532	-2356 to -707.1	Yes	****		F8-FR4.III vs. F8-FR4.V	181.3	-436.8 to 799.3	No	ns		F8-FR4.III vs. F8-FR4.V	380.6	-542.2 to 1303	No	ns		F8-FR4.III vs. F8-FR4.V	-1609	-2253 to -965.3	Yes	****		F8-FR4.III vs. F8-FR4.V	-1883	-2258 to -1508	Yes	****		F8-FR4.III vs. F8-FR4.V	209.4	-631.1 to 1050	No	ns
F8-FR4.III vs. F8-FR4.VI	-780.7	-1605 to 43.90	No	ns		F8-FR4.III vs. F8-FR4.VI	-1521	-2139 to -902.9	Yes	****		F8-FR4.III vs. F8-FR4.VI	136	-786.8 to 1059	No	ns		F8-FR4.III vs. F8-FR4.VI	574.7	-68.97 to 1218	No	ns		F8-FR4.III vs. F8-FR4.VI	175.3	-199.6 to 550.2	No	ns		F8-FR4.III vs. F8-FR4.VI	59.72	-780.8 to 900.2	No	ns
F8-FR4.III vs. F8-FR4.VII	-932.2	-1757 to -107.6	Yes	*		F8-FR4.III vs. F8-FR4.VII	-668.6	-1287 to -50.57	Yes	*		F8-FR4.III vs. F8-FR4.VII	-164.4	-1087 to 758.3	No	ns		F8-FR4.III vs. F8-FR4.VII	-545.8	-1190 to 97.86	No	ns		F8-FR4.III vs. F8-FR4.VII	-832.8	-1208 to -457.9	Yes	****		F8-FR4.III vs. F8-FR4.VII	-40.69	-881.2 to 799.8	No	ns
F8-FR4.III vs. F8-FR4.VIII	-780.7	-1605 to 43.90	No	ns		F8-FR4.III vs. F8-FR4.VIII	-151.3	-769.3 to 466.8	No	ns		F8-FR4.III vs. F8-FR4.VIII	162.4	-760.4 to 1085	No	ns		F8-FR4.III vs. F8-FR4.VIII	223.5	-420.2 to 867.2	No	ns		F8-FR4.III vs. F8-FR4.VIII	592.4	217.4 to 967.3	Yes	***		F8-FR4.III vs. F8-FR4.VIII	-18.75	-859.3 to 821.8	No	ns
F8-FR4.IV vs. F8-FR4.V	-118.3	-942.9 to 706.3	No	ns		F8-FR4.IV vs. F8-FR4.V	1240	622.0 to 1858	Yes	****		F8-FR4.IV vs. F8-FR4.V	510.6	-412.2 to 1433	No	ns		F8-FR4.IV vs. F8-FR4.V	-137.5	-781.2 to 506.2	No	ns		F8-FR4.IV vs. F8-FR4.V	-384.2	-759.1 to -9.254	Yes	*		F8-FR4.IV vs. F8-FR4.V	-137.1	-977.6 to 703.4	No	ns
F8-FR4.IV vs. F8-FR4.VI	632.6	-192.0 to 1457	No	ns		F8-FR4.IV vs. F8-FR4.VI	-462.2	-1080 to 155.8	No	ns		F8-FR4.IV vs. F8-FR4.VI	266	-656.8 to 1189	No	ns		F8-FR4.IV vs. F8-FR4.VI	2046	1403 to 2690	Yes	****		F8-FR4.IV vs. F8-FR4.VI	1674	1299 to 2049	Yes	****		F8-FR4.IV vs. F8-FR4.VI	-286.8	-1127 to 553.7	No	ns
F8-FR4.IV vs. F8-FR4.VII	481.1	-343.5 to 1306	No	ns		F8-FR4.IV vs. F8-FR4.VII	390.1	-227.9 to 1008	No	ns		F8-FR4.IV vs. F8-FR4.VII	-34.44	-957.2 to 888.3	No	ns		F8-FR4.IV vs. F8-FR4.VII	925.7	282.0 to 1569	Yes	***		F8-FR4.IV vs. F8-FR4.VII	665.8	290.9 to 1041	Yes	****		F8-FR4.IV vs. F8-FR4.VII	-387.2	-1228 to 453.3	No	ns
F8-FR4.IV vs. F8-FR4.VIII	632.6	-192.0 to 1457	No	ns		F8-FR4.IV vs. F8-FR4.VIII	907.5	289.5 to 1526	Yes	***		F8-FR4.IV vs. F8-FR4.VIII	292.4	-630.4 to 1215	No	ns		F8-FR4.IV vs. F8-FR4.VIII	1695	1051 to 2339	Yes	****		F8-FR4.IV vs. F8-FR4.VIII	2091	1716 to 2466	Yes	****		F8-FR4.IV vs. F8-FR4.VIII	-365.3	-1206 to 475.2	No	ns
F8-FR4.V vs. F8-FR4.VI	751	-73.62 to 1576	No	ns		F8-FR4.V vs. F8-FR4.VI	-1702	-2320 to -1084	Yes	****		F8-FR4.V vs. F8-FR4.VI	-244.6	-1167 to 678.2	No	ns		F8-FR4.V vs. F8-FR4.VI	2184	1540 to 2827	Yes	****		F8-FR4.V vs. F8-FR4.VI	2058	1683 to 2433	Yes	****		F8-FR4.V vs. F8-FR4.VI	-149.7	-990.2 to 690.8	No	ns
F8-FR4.V vs. F8-FR4.VII	599.4	-225.1 to 1424	No	ns		F8-FR4.V vs. F8-FR4.VII	-849.9	-1468 to -231.8	Yes	**		F8-FR4.V vs. F8-FR4.VII	-545	-1468 to 377.7	No	ns		F8-FR4.V vs. F8-FR4.VII	1063	419.5 to 1707	Yes	****		F8-FR4.V vs. F8-FR4.VII	1050	675.1 to 1425	Yes	****		F8-FR4.V vs. F8-FR4.VII	-250.1	-1091 to 590.4	No	ns
F8-FR4.V vs. F8-FR4.VIII	751	-73.62 to 1576	No	ns		F8-FR4.V vs. F8-FR4.VIII	-332.5	-950.5 to 285.5	No	ns		F8-FR4.V vs. F8-FR4.VIII	-218.2	-1141 to 704.6	No	ns		F8-FR4.V vs. F8-FR4.VIII	1832	1189 to 2476	Yes	****		F8-FR4.V vs. F8-FR4.VIII	2475	2100 to 2850	Yes	****		F8-FR4.V vs. F8-FR4.VIII	-228.2	-1069 to 612.3	No	ns
F8-FR4.VI vs. F8-FR4.VII	-151.5	-976.1 to 673.1	No	ns		F8-FR4.VI vs. F8-FR4.VII	852.4	234.3 to 1470	Yes	**		F8-FR4.VI vs. F8-FR4.VII	-300.4	-1223 to 622.3	No	ns		F8-FR4.VI vs. F8-FR4.VII	-1121	-1764 to -476.9	Yes	****		F8-FR4.VI vs. F8-FR4.VII	-1008	-1383 to -633.1	Yes	****		F8-FR4.VI vs. F8-FR4.VII	-100.4	-940.9 to 740.1	No	ns
F8-FR4.VI vs. F8-FR4.VIII	0	-824.6 to 824.6	No	ns		F8-FR4.VI vs. F8-FR4.VIII	1370	751.7 to 1988	Yes	****		F8-FR4.VI vs. F8-FR4.VIII	26.39	-896.4 to 949.1	No	ns		F8-FR4.VI vs. F8-FR4.VIII	-351.3	-994.9 to 292.4	No	ns		F8-FR4.VI vs. F8-FR4.VIII	417.1	42.17 to 792.0	Yes	*		F8-FR4.VI vs. F8-FR4.VIII	-78.47	-919.0 to 762.1	No	ns
F8-FR4.VII vs. F8-FR4.VIII	151.5	-673.1 to 976.1	No	ns		F8-FR4.VII vs. F8-FR4.VIII	517.4	-100.7 to 1135	No	ns		F8-FR4.VII vs. F8-FR4.VIII	326.8	-595.9 to 1250	No	ns		F8-FR4.VII vs. F8-FR4.VIII	769.3	125.6 to 1413	Yes	**		F8-FR4.VII vs. F8-FR4.VIII	1425	1050 to 1800	Yes	****		F8-FR4.VII vs. F8-FR4.VIII	21.94	-818.6 to 862.5	No	ns
